# Supplementary material for: Decoding the lncRNAome Across Diverse Cellular Stresses Reveals Core p53-effector Pan-cancer Suppressive lncRNAs
Source: Cancer Res Commun. 2023 May 11;3(5):842–59. doi: 10.1158/2767-9764.CRC-22-0473 (PMC10173889; doi:10.1158/2767-9764.CRC-22-0473)
Supplement: Supplementary Table S4 — Differential expression of 49 potential p53-effector lncRNAs across 14 RNA-seq datasets [file crc-22-0473-s11.xlsx]

## Sheet: Table S4
Supplementary Table S4. Differential expression of 49 potential p53-effector lncRNAs across 14 RNA-seq datasets						Mitra et al
			Nutlin treated RNA-seq datasets (Log2 fold-change)							Non-Nutlin treated RNA-seq datasets (Log2 fold-change)
		Cells/ Cell lines$ ------->	MCF7	MCF7	Foreskin fibroblast	MCF10A	U2OS	TTC642	Neural crest cells	U2OS	GM00011	GM06170	MCF7	MCF7	HCT116	SJSA
Ensembl ID	Symbol	Biotype (GENCODE version 27)	GSE47042	GSE80716	GSE111009 (Foreskin Fibroblast)	GSE111009 (MCF10A)	GSE87668	GSE124508	GSE128191	GSE110387	GSE55727 (GM00011)	GSE55727 (GM06170)	GSE78512 (5FU, 24hr)	GSE78512 (5FU, 48hr)	GSE79249	GSE89807	*FDR (Robust Rank Aggregation)	Number of ChIP-seq data
ENSG00000237512	UNC5B-AS1	antisense_RNA	4.94185	3.98589	5.62746	3.54633	1.28964	2.67202	3.1671	1.12522	3.3297	4.2174	9.53586	9.15907	2.69304	2.38543	7.18668e-09	8
ENSG00000224294	PINCR	lincRNA	NA	4.93769	NA	5.64349	2.19649	6.23473	3.07869	1.07404	9.80444	10.8452	NA	NA	6.69327	NA	5.4908e-07	12
ENSG00000250337	PURPL	lincRNA	3.77589	5.68198	5.49184	8.68024	0.915014	2.20125	1.80628	1.18744	5.77605	10.6327	NA	NA	3.33268	NA	1.91416e-06	16
ENSG00000268812	AC004264.1/LIF-AS2	antisense_RNA	3.88873	2.71702	NA	2.87355	-0.191562	1.47816	3.30607	1.41817	3.39152	2.94969	8.79472	8.3009	3.80953	NA	3.16884e-06	14
ENSG00000225511	LINC00475	lincRNA	3.87765	5.00328	2.10823	2.60109	0.777462	7.07804	1.20439	1.1816	3.2452	4.11327	4.27712	3.04071	2.85791	0.253026	4.91334e-06	16
ENSG00000228528	AC068057.1	lincRNA	7.40399	NA	NA	4.18724	2.94825	6.78997	2.66751	0.914583	6.27403	7.30753	NA	NA	3.55299	NA	5.74661e-06	12
ENSG00000248429	FAM198B-AS1/PSLR-1	antisense_RNA	4.19158	3.43313	2.83855	2.71775	0.908736	3.6497	2.64915	0.321315	3.17903	NA	1.23176	3.9527	3.13162	NA	1.98309e-05	11
ENSG00000234546	GUARDIN/LNCTAM34A	lincRNA	3.32192	2.80756	2.83617	1.94463	1.22744	1.75484	2.48319	0.109984	3.95541	3.85582	2.12359	2.58541	2.55488	-0.06431	2.0502e-05	17
ENSG00000260193	LINC02846	lincRNA	2.71835	1.91172	0.698414	1.446	1.74711	0.691111	2.20276	0.825231	2.56412	4.40113	2.69928	0.179323	3.22029	-0.248657	9.81396e-05	17
ENSG00000237886	NALT1	antisense_RNA	2.85055	0.988091	1.962	2.54179	0.708258	1.69611	1.81716	-0.0825765	3.93955	3.91052	1.63216	1.24329	1.53639	NA	0.000112917	14
ENSG00000226965	AC073114.1	lincRNA	7.18176	NA	NA	2.39254	NA	7.456	1.75672	NA	2.27551	3.46244	NA	9.54336	2.15737	1.01542	0.000146256	15
ENSG00000253878	PTSL/AC087752.3/RP11-347C18.3	sense_intronic	2.96441	2.01895	2.72756	2.71809	1.40587	1.55989	2.41366	0.538134	5.63998	3.59275	NA	NA	1.73428	0.721353	0.000198684	11
ENSG00000204666	LOC400710	sense_overlapping	4.26473	3.27574	NA	NA	1.30698	2.57495	3.94197	-0.0638104	10.8	2.36611	2.6907	5.27058	NA	0.385505	0.000275735	12
ENSG00000226859	LINC02051	lincRNA	NA	NA	NA	8.57883	NA	4.2806	7.88554	NA	7.69828	7.81315	NA	NA	NA	NA	0.000375473	15
ENSG00000275620	FLJ16779	antisense_RNA	6.98965	NA	NA	4.62222	2.46694	5.66036	2.02699	0.485124	2.34441	2.43111	3.78057	NA	3.76575	NA	0.000543982	12
ENSG00000266680	AL135905.1	antisense_RNA	3.01269	2.29689	1.77861	1.69318	0.608336	2.70099	2.45007	1.03081	3.96088	3.99209	1.0381	1.76375	1.18027	-0.457187	0.000599883	16
ENSG00000246130	LOC286059	antisense_RNA	5.18975	NA	6.62746	0.963795	NA	1.56651	2.69304	0.843508	10.0942	3.69197	NA	NA	5.20648	-0.450796	0.000625369	13
ENSG00000246640	PICART1	lincRNA	NA	5.6469	0.802677	NA	1.02253	7.46871	NA	1.05344	2.26105	2.44189	NA	NA	1.77397	1.10343	0.000739253	8
ENSG00000224592	MIR3659HG	lincRNA	4.63639	NA	NA	NA	NA	5.6398	2.34827	NA	11.0518	8.21664	1.4094	NA	4.45958	NA	0.000784587	8
ENSG00000249491	EGFLAM-AS1	antisense_RNA	6.89553	NA	NA	2.55437	NA	NA	NA	NA	6.54103	6.39871	NA	NA	5.08073	NA	0.000954622	15
ENSG00000230098	TCERG1L-AS1	antisense_RNA	3.51182	5.96238	NA	2.58071	1.39066	NA	3.08812	1.55788	NA	NA	NA	1.81372	0.926088	NA	0.00109652	13
ENSG00000277287	AL109976.1	lincRNA	1.54563	0.206029	2.52413	1.67954	1.44664	3.70246	3.87793	-0.166818	6.47054	6.03777	1.56929	-1.10748	2.46248	0.122998	0.0011428	8
ENSG00000272457	AC113194.1	antisense_RNA	4.07083	NA	1.04443	1.70093	NA	1.09683	6.32088	NA	9.08984	5.43405	NA	NA	3.01912	NA	0.00146282	5
ENSG00000269729	AC006262.2	lincRNA	4.07083	NA	NA	1.37764	1.71705	2.73815	NA	0.941142	1.97055	3.47594	NA	NA	NA	1.3017	0.00146351	5
ENSG00000277453	AC010271.2	lincRNA	2.24363	1.4334	NA	NA	1.62873	2.09526	2.49367	1.30135	3.05727	3.02429	NA	1.17265	1.45103	-1.52635	0.00200438	10
ENSG00000261487	AC135048.1	processed_transcript	2.012	1.28342	-0.100975	1.07021	2.30924	1.33683	0.241653	0.966345	2.7076	2.3498	5.21311	1.10812	2.11756	1.06624	0.00275039	9
ENSG00000187013	LINC02875	lincRNA	2.4217	1.76925	1.52114	NA	0.375864	1.09894	2.2218	0.559987	4.79925	4.84911	1.98699	-0.0638373	2.80331	-0.384254	0.00331615	11
ENSG00000231666	LINC01704	lincRNA	NA	NA	NA	2.17472	5.35968	NA	6.88078	NA	NA	NA	NA	NA	7.32452	NA	0.00402021	6
ENSG00000268460	LOC93429	processed_transcript	NA	NA	NA	1.65779	1.1525	1.80415	NA	0.760733	2.78228	2.60203	NA	NA	7.00452	NA	0.00402021	8
ENSG00000224818	AC096677.2	3prime_overlapping_ncRNA	2.9141	6.91463	0.897406	2.0579	0.89355	1.54093	-0.935236	1.02278	-5.68234	NA	2.24494	0.81835	1.8809	-4.17603	0.0042133	14
ENSG00000254991	AC124276.1	lincRNA	NA	NA	NA	0.81347	0.799969	NA	NA	0.704135	2.68605	3.07193	NA	NA	1.94689	1.67007	0.0071004	12
ENSG00000263718	SEPTIN9-DT/PSLR-2	lincRNA	2.08961	1.93923	NA	NA	-1.04949	5.54844	NA	0.595205	NA	NA	2.58783	3.21896	2.91684	NA	0.00976008	9
ENSG00000272081	AC008972.2	lincRNA	1.24243	1.05703	0.702045	0.900305	0.647405	1.74759	1.34971	0.426949	4.61816	4.72343	1.26199	0.660977	2.82259	0.541566	0.0155692	14
ENSG00000262445	AC099684.2	antisense_RNA	2.52942	NA	NA	NA	NA	NA	NA	NA	7.14098	7.53017	NA	NA	7.72938	NA	0.0164025	13
ENSG00000254951	LOC283299	sense_overlapping	NA	NA	1.58402	NA	0.757231	NA	2.31608	NA	4.26111	3.28098	NA	NA	NA	-0.504154	0.0225765	6
ENSG00000248100	AC087257.1	lincRNA	NA	NA	NA	NA	1.50048	NA	7.30062	2.43546	NA	NA	NA	NA	NA	NA	0.0235337	7
ENSG00000205334	LINC01460	lincRNA	NA	NA	NA	NA	0.992669	NA	NA	0.932449	2.5063	3.56856	NA	NA	3.45149	NA	0.0241928	12
ENSG00000224666	ETV7-AS1	antisense_RNA	4.84077	NA	NA	NA	NA	NA	NA	NA	7.44563	4.80606	NA	NA	NA	NA	0.0244995	7
ENSG00000280744	LINC01173	lincRNA	NA	NA	NA	NA	1.69172	NA	1.03047	0.551991	5.91487	9.39312	NA	NA	9.61892	1.12776	0.0249488	10
ENSG00000249306	LINC01411	lincRNA	2.1648	2.307	0.435558	NA	0.993034	NA	4.43439	0.845633	-0.53189	0.67403	NA	2.65148	2.75286	0.0357813	0.025544	17
ENSG00000268355	AC243960.3	lincRNA	5.99945	NA	NA	NA	NA	NA	1.71557	1.17517	NA	7.31242	NA	NA	NA	NA	0.0295208	16
ENSG00000253190	AC084082	lincRNA	NA	0.974384	NA	NA	-1.15535	NA	3.03449	1.09414	8.04392	2.94442	NA	NA	-0.971037	NA	0.0399724	16
ENSG00000255400	AC124276.2	lincRNA	NA	NA	NA	NA	1.11994	NA	NA	1.24559	2.98963	3.05265	NA	NA	NA	-0.101698	0.0419138	9
ENSG00000279965	AL390755.2	To be Experimentally Confirmed	NA	NA	NA	3.57574	NA	NA	NA	1.32532	NA	NA	NA	NA	7.25522	NA	0.0419138	14
ENSG00000270605	AL353622.1	antisense_RNA	2.13402	1.16628	0.385968	1.91751	0.719452	2.00808	0.98959	-0.322622	1.45391	2.04348	0.642578	1.577	0.949488	0.51873	0.0433536	8
ENSG00000247624	CPEB2-DT	lincRNA	NA	2.90205	NA	NA	NA	NA	NA	NA	7.61903	3.96282	NA	NA	NA	NA	0.043677	14
ENSG00000182165	TP53TG1	lincRNA	1.87464	1.10755	0.384506	1.11952	0.424603	1.11486	0.866464	-0.02513	1.14962	1.65909	2.50849	1.18917	NA	0.29716	0.0445468	8
ENSG00000225420	LOC101928371	antisense_RNA	NA	NA	NA	NA	2.38387	1.44108	3.86487	NA	1.75685	NA	NA	NA	9.60951	NA	0.0457748	15
ENSG00000258602	LINC01629	lincRNA	NA	NA	NA	2.62335	NA	9.18199	NA	NA	8.41852	3.76211	NA	NA	1.353	0.108658	0.0502358	12
*False Discovery Rate
NA: not expressed/not available
$indicates which cells/cell lines were analyzed
