# Supplementary material for: Decoding the lncRNAome Across Diverse Cellular Stresses Reveals Core p53-effector Pan-cancer Suppressive lncRNAs
Source: Cancer Res Commun. 2023 May 11;3(5):842–59. doi: 10.1158/2767-9764.CRC-22-0473 (PMC10173889; doi:10.1158/2767-9764.CRC-22-0473)
Supplement: Supplementary Table S5 — KEGG pathways that have significant positive associations with p53-effector lncRNAs [file crc-22-0473-s12.xlsx]

## Sheet: Table S5
Supplementary Table S5: KEGG pathways that have significant positive associations with p53-effector lncRNAs					Mitra et al.
KEGG pathways	Description	FDR	lncRNA Ensembl ID	Cancer type
hsa05016	Huntington disease	2.40733e-05	ENSG00000182165	BLCA
hsa00190	Oxidative phosphorylation	0.00010584	ENSG00000182165	BLCA
hsa04260	Cardiac muscle contraction	0.00010584	ENSG00000182165	BLCA
hsa05010	Alzheimer disease	0.00010584	ENSG00000182165	BLCA
hsa05012	Parkinson disease	0.000117664	ENSG00000182165	BLCA
hsa04932	Non-alcoholic fatty liver disease (NAFLD)	0.000151988	ENSG00000182165	BLCA
hsa04714	Thermogenesis	0.00100821	ENSG00000182165	BLCA
hsa04115	p53 signaling pathway	7.24527e-05	ENSG00000204666	BLCA
hsa04612	Antigen processing and presentation	7.2567e-11	ENSG00000224666	BLCA
hsa05168	Herpes simplex infection	2.16183e-07	ENSG00000224666	BLCA
hsa04621	NOD-like receptor signaling pathway	1.49728e-05	ENSG00000224666	BLCA
hsa05164	Influenza A	1.49728e-05	ENSG00000224666	BLCA
hsa04650	Natural killer cell mediated cytotoxicity	2.57944e-05	ENSG00000224666	BLCA
hsa05162	Measles	2.57944e-05	ENSG00000224666	BLCA
hsa05340	Primary immunodeficiency	4.2114e-05	ENSG00000224666	BLCA
hsa05169	Epstein-Barr virus infection	5.40828e-05	ENSG00000224666	BLCA
hsa04060	Cytokine-cytokine receptor interaction	0.000208558	ENSG00000224666	BLCA
hsa04217	Necroptosis	0.000804956	ENSG00000224666	BLCA
hsa05321	Inflammatory bowel disease (IBD)	0.001288	ENSG00000224666	BLCA
hsa04514	Cell adhesion molecules (CAMs)	0.00131712	ENSG00000224666	BLCA
hsa04380	Osteoclast differentiation	0.00267247	ENSG00000224666	BLCA
hsa04630	JAK-STAT signaling pathway	0.00303258	ENSG00000224666	BLCA
hsa04620	Toll-like receptor signaling pathway	0.00303258	ENSG00000224666	BLCA
hsa05330	Allograft rejection	0.00440698	ENSG00000224666	BLCA
hsa05332	Graft-versus-host disease	0.00597744	ENSG00000224666	BLCA
hsa04658	Th1 and Th2 cell differentiation	0.00713275	ENSG00000224666	BLCA
hsa03050	Proteasome	0.0083182	ENSG00000224666	BLCA
hsa04640	Hematopoietic cell lineage	0.00885911	ENSG00000224666	BLCA
hsa05160	Hepatitis C	0.010232	ENSG00000224666	BLCA
hsa04660	T cell receptor signaling pathway	0.010232	ENSG00000224666	BLCA
hsa05144	Malaria	0.010232	ENSG00000224666	BLCA
hsa04625	C-type lectin receptor signaling pathway	0.0112147	ENSG00000224666	BLCA
hsa05320	Autoimmune thyroid disease	0.013516	ENSG00000224666	BLCA
hsa04062	Chemokine signaling pathway	0.0231364	ENSG00000224666	BLCA
hsa05323	Rheumatoid arthritis	0.0247076	ENSG00000224666	BLCA
hsa04940	Type I diabetes mellitus	0.0402685	ENSG00000224666	BLCA
hsa04622	RIG-I-like receptor signaling pathway	0.0402685	ENSG00000224666	BLCA
hsa05170	Human immunodeficiency virus 1 infection	0.0434239	ENSG00000224666	BLCA
hsa05140	Leishmaniasis	0.0478502	ENSG00000224666	BLCA
hsa05216	Thyroid cancer	0.0311859	ENSG00000224818	BLCA
hsa05224	Breast cancer	0.0311859	ENSG00000224818	BLCA
hsa05205	Proteoglycans in cancer	0.0311859	ENSG00000224818	BLCA
hsa05214	Glioma	0.0311859	ENSG00000224818	BLCA
hsa05100	Bacterial invasion of epithelial cells	0.0311859	ENSG00000224818	BLCA
hsa05220	Chronic myeloid leukemia	0.0311859	ENSG00000224818	BLCA
hsa05165	Human papillomavirus infection	0.0391749	ENSG00000224818	BLCA
hsa05210	Colorectal cancer	0.0411229	ENSG00000224818	BLCA
hsa04115	p53 signaling pathway	0.0158518	ENSG00000226965	BLCA
hsa04926	Relaxin signaling pathway	0.000240796	ENSG00000231666	BLCA
hsa04380	Osteoclast differentiation	0.000556312	ENSG00000231666	BLCA
hsa05133	Pertussis	0.000556312	ENSG00000231666	BLCA
hsa05167	Kaposi sarcoma-associated herpesvirus infection	0.0019544	ENSG00000231666	BLCA
hsa04668	TNF signaling pathway	0.00506466	ENSG00000231666	BLCA
hsa04151	PI3K-Akt signaling pathway	0.00831507	ENSG00000231666	BLCA
hsa04657	IL-17 signaling pathway	0.00831507	ENSG00000231666	BLCA
hsa04728	Dopaminergic synapse	0.00942875	ENSG00000231666	BLCA
hsa04933	AGE-RAGE signaling pathway in diabetic complications	0.00942875	ENSG00000231666	BLCA
hsa04621	NOD-like receptor signaling pathway	0.00942875	ENSG00000231666	BLCA
hsa04625	C-type lectin receptor signaling pathway	0.0100459	ENSG00000231666	BLCA
hsa05170	Human immunodeficiency virus 1 infection	0.0100459	ENSG00000231666	BLCA
hsa05163	Human cytomegalovirus infection	0.0148344	ENSG00000231666	BLCA
hsa04014	Ras signaling pathway	0.0174816	ENSG00000231666	BLCA
hsa04015	Rap1 signaling pathway	0.0274453	ENSG00000231666	BLCA
hsa04750	Inflammatory mediator regulation of TRP channels	0.0333992	ENSG00000231666	BLCA
hsa05418	Fluid shear stress and atherosclerosis	0.0365783	ENSG00000231666	BLCA
hsa04020	Calcium signaling pathway	0.0425124	ENSG00000231666	BLCA
hsa05204	Chemical carcinogenesis	0.00725023	ENSG00000234546	BLCA
hsa05016	Huntington disease	0.00121347	ENSG00000237512	BLCA
hsa00190	Oxidative phosphorylation	0.00124535	ENSG00000237512	BLCA
hsa05012	Parkinson disease	0.00141471	ENSG00000237512	BLCA
hsa04932	Non-alcoholic fatty liver disease (NAFLD)	0.00156356	ENSG00000237512	BLCA
hsa05010	Alzheimer disease	0.00372094	ENSG00000237512	BLCA
hsa05217	Basal cell carcinoma	0.0236347	ENSG00000237512	BLCA
hsa04714	Thermogenesis	0.0240966	ENSG00000237512	BLCA
hsa04115	p53 signaling pathway	0.0328352	ENSG00000237512	BLCA
hsa04260	Cardiac muscle contraction	0.0419778	ENSG00000237512	BLCA
hsa04512	ECM-receptor interaction	4.14494e-06	ENSG00000246640	BLCA
hsa04510	Focal adhesion	4.14494e-06	ENSG00000246640	BLCA
hsa05222	Small cell lung cancer	8.70975e-06	ENSG00000246640	BLCA
hsa05146	Amoebiasis	1.02056e-05	ENSG00000246640	BLCA
hsa05165	Human papillomavirus infection	2.444e-05	ENSG00000246640	BLCA
hsa04151	PI3K-Akt signaling pathway	0.000174996	ENSG00000246640	BLCA
hsa05145	Toxoplasmosis	0.0016177	ENSG00000246640	BLCA
hsa04810	Regulation of actin cytoskeleton	0.041904	ENSG00000246640	BLCA
hsa04010	MAPK signaling pathway	0.041904	ENSG00000246640	BLCA
hsa05410	Hypertrophic cardiomyopathy (HCM)	0.041904	ENSG00000246640	BLCA
hsa02010	ABC transporters	0.0316159	ENSG00000249306	BLCA
hsa04115	p53 signaling pathway	0.00330127	ENSG00000253878	BLCA
hsa04724	Glutamatergic synapse	0.00422834	ENSG00000253878	BLCA
hsa04725	Cholinergic synapse	0.0192086	ENSG00000253878	BLCA
hsa04721	Synaptic vesicle cycle	0.0425093	ENSG00000253878	BLCA
hsa05150	Staphylococcus aureus infection	4.63239e-10	ENSG00000268355	BLCA
hsa04380	Osteoclast differentiation	1.23442e-07	ENSG00000268355	BLCA
hsa04640	Hematopoietic cell lineage	2.43085e-05	ENSG00000268355	BLCA
hsa04062	Chemokine signaling pathway	8.06582e-05	ENSG00000268355	BLCA
hsa04060	Cytokine-cytokine receptor interaction	0.000606217	ENSG00000268355	BLCA
hsa05140	Leishmaniasis	0.000766563	ENSG00000268355	BLCA
hsa05152	Tuberculosis	0.000766563	ENSG00000268355	BLCA
hsa05133	Pertussis	0.000766563	ENSG00000268355	BLCA
hsa04610	Complement and coagulation cascades	0.000907346	ENSG00000268355	BLCA
hsa04514	Cell adhesion molecules (CAMs)	0.00207511	ENSG00000268355	BLCA
hsa04666	Fc gamma R-mediated phagocytosis	0.00207511	ENSG00000268355	BLCA
hsa04145	Phagosome	0.00283644	ENSG00000268355	BLCA
hsa04650	Natural killer cell mediated cytotoxicity	0.00422303	ENSG00000268355	BLCA
hsa05321	Inflammatory bowel disease (IBD)	0.0103676	ENSG00000268355	BLCA
hsa04670	Leukocyte transendothelial migration	0.0343146	ENSG00000268355	BLCA
hsa04668	TNF signaling pathway	2.20482e-06	ENSG00000268812	BLCA
hsa04060	Cytokine-cytokine receptor interaction	1.59867e-05	ENSG00000268812	BLCA
hsa04657	IL-17 signaling pathway	0.000146458	ENSG00000268812	BLCA
hsa04064	NF-kappa B signaling pathway	0.00249907	ENSG00000268812	BLCA
hsa04630	JAK-STAT signaling pathway	0.0250422	ENSG00000268812	BLCA
hsa05167	Kaposi sarcoma-associated herpesvirus infection	0.0392745	ENSG00000268812	BLCA
hsa05144	Malaria	0.0418146	ENSG00000268812	BLCA
hsa05150	Staphylococcus aureus infection	7.40284e-08	ENSG00000272081	BLCA
hsa04380	Osteoclast differentiation	3.85824e-07	ENSG00000272081	BLCA
hsa05133	Pertussis	0.000109932	ENSG00000272081	BLCA
hsa04610	Complement and coagulation cascades	0.000114994	ENSG00000272081	BLCA
hsa04640	Hematopoietic cell lineage	0.000450842	ENSG00000272081	BLCA
hsa05140	Leishmaniasis	0.000450842	ENSG00000272081	BLCA
hsa04145	Phagosome	0.00238021	ENSG00000272081	BLCA
hsa04062	Chemokine signaling pathway	0.00267346	ENSG00000272081	BLCA
hsa04650	Natural killer cell mediated cytotoxicity	0.00319339	ENSG00000272081	BLCA
hsa04670	Leukocyte transendothelial migration	0.031527	ENSG00000272081	BLCA
hsa05020	Prion diseases	0.0406368	ENSG00000272081	BLCA
hsa04142	Lysosome	0.042635	ENSG00000272081	BLCA
hsa04666	Fc gamma R-mediated phagocytosis	0.042635	ENSG00000272081	BLCA
hsa04380	Osteoclast differentiation	7.8375e-08	ENSG00000224666	BRCA
hsa05168	Herpes simplex infection	1.78663e-07	ENSG00000224666	BRCA
hsa04060	Cytokine-cytokine receptor interaction	2.21518e-07	ENSG00000224666	BRCA
hsa05169	Epstein-Barr virus infection	2.26893e-06	ENSG00000224666	BRCA
hsa04064	NF-kappa B signaling pathway	2.79593e-06	ENSG00000224666	BRCA
hsa04621	NOD-like receptor signaling pathway	4.90867e-06	ENSG00000224666	BRCA
hsa04620	Toll-like receptor signaling pathway	4.90867e-06	ENSG00000224666	BRCA
hsa05164	Influenza A	4.90867e-06	ENSG00000224666	BRCA
hsa05162	Measles	8.33471e-06	ENSG00000224666	BRCA
hsa04062	Chemokine signaling pathway	1.45847e-05	ENSG00000224666	BRCA
hsa05321	Inflammatory bowel disease (IBD)	3.03684e-05	ENSG00000224666	BRCA
hsa05340	Primary immunodeficiency	5.30556e-05	ENSG00000224666	BRCA
hsa04612	Antigen processing and presentation	0.000109686	ENSG00000224666	BRCA
hsa04630	JAK-STAT signaling pathway	0.000321064	ENSG00000224666	BRCA
hsa05332	Graft-versus-host disease	0.0011001	ENSG00000224666	BRCA
hsa05152	Tuberculosis	0.00354469	ENSG00000224666	BRCA
hsa05143	African trypanosomiasis	0.00473886	ENSG00000224666	BRCA
hsa04650	Natural killer cell mediated cytotoxicity	0.00547177	ENSG00000224666	BRCA
hsa04659	Th17 cell differentiation	0.00637575	ENSG00000224666	BRCA
hsa05323	Rheumatoid arthritis	0.0111559	ENSG00000224666	BRCA
hsa04658	Th1 and Th2 cell differentiation	0.0121218	ENSG00000224666	BRCA
hsa04145	Phagosome	0.0132614	ENSG00000224666	BRCA
hsa04672	Intestinal immune network for IgA production	0.0170909	ENSG00000224666	BRCA
hsa05320	Autoimmune thyroid disease	0.0233798	ENSG00000224666	BRCA
hsa04514	Cell adhesion molecules (CAMs)	0.03159	ENSG00000224666	BRCA
hsa05161	Hepatitis B	0.03159	ENSG00000224666	BRCA
hsa05170	Human immunodeficiency virus 1 infection	0.03159	ENSG00000224666	BRCA
hsa05330	Allograft rejection	0.0391452	ENSG00000224666	BRCA
hsa05167	Kaposi sarcoma-associated herpesvirus infection	0.0401552	ENSG00000224666	BRCA
hsa04623	Cytosolic DNA-sensing pathway	0.0401552	ENSG00000224666	BRCA
hsa04510	Focal adhesion	6.39668e-05	ENSG00000224818	BRCA
hsa04974	Protein digestion and absorption	0.00263674	ENSG00000224818	BRCA
hsa05205	Proteoglycans in cancer	0.00593235	ENSG00000224818	BRCA
hsa04151	PI3K-Akt signaling pathway	0.00593235	ENSG00000224818	BRCA
hsa04512	ECM-receptor interaction	0.00593235	ENSG00000224818	BRCA
hsa04270	Vascular smooth muscle contraction	0.00593235	ENSG00000224818	BRCA
hsa04670	Leukocyte transendothelial migration	0.0244357	ENSG00000224818	BRCA
hsa04926	Relaxin signaling pathway	0.0468311	ENSG00000224818	BRCA
hsa04146	Peroxisome	0.000230118	ENSG00000234546	BRCA
hsa04510	Focal adhesion	0.0164844	ENSG00000237512	BRCA
hsa05410	Hypertrophic cardiomyopathy (HCM)	0.0415244	ENSG00000237512	BRCA
hsa05414	Dilated cardiomyopathy (DCM)	0.0429972	ENSG00000237512	BRCA
hsa04510	Focal adhesion	6.24628e-09	ENSG00000258602	BRCA
hsa04810	Regulation of actin cytoskeleton	6.88025e-06	ENSG00000258602	BRCA
hsa04512	ECM-receptor interaction	1.92322e-05	ENSG00000258602	BRCA
hsa05206	MicroRNAs in cancer	3.72998e-05	ENSG00000258602	BRCA
hsa05205	Proteoglycans in cancer	0.000459761	ENSG00000258602	BRCA
hsa04670	Leukocyte transendothelial migration	0.00123891	ENSG00000258602	BRCA
hsa04270	Vascular smooth muscle contraction	0.00185962	ENSG00000258602	BRCA
hsa04151	PI3K-Akt signaling pathway	0.00338247	ENSG00000258602	BRCA
hsa05222	Small cell lung cancer	0.0138912	ENSG00000258602	BRCA
hsa04530	Tight junction	0.0138912	ENSG00000258602	BRCA
hsa05146	Amoebiasis	0.0154866	ENSG00000258602	BRCA
hsa04115	p53 signaling pathway	0.0261679	ENSG00000258602	BRCA
hsa05100	Bacterial invasion of epithelial cells	0.0273509	ENSG00000258602	BRCA
hsa05410	Hypertrophic cardiomyopathy (HCM)	0.0424737	ENSG00000258602	BRCA
hsa04340	Hedgehog signaling pathway	0.0110226	ENSG00000268460	BRCA
hsa04510	Focal adhesion	0.0288221	ENSG00000268460	BRCA
hsa04380	Osteoclast differentiation	0	ENSG00000272081	BRCA
hsa05152	Tuberculosis	1.10873e-08	ENSG00000272081	BRCA
hsa05150	Staphylococcus aureus infection	1.30232e-07	ENSG00000272081	BRCA
hsa05140	Leishmaniasis	1.70941e-07	ENSG00000272081	BRCA
hsa04145	Phagosome	1.82267e-07	ENSG00000272081	BRCA
hsa04062	Chemokine signaling pathway	0.000124856	ENSG00000272081	BRCA
hsa04666	Fc gamma R-mediated phagocytosis	0.000761342	ENSG00000272081	BRCA
hsa04060	Cytokine-cytokine receptor interaction	0.000840009	ENSG00000272081	BRCA
hsa04064	NF-kappa B signaling pathway	0.000840009	ENSG00000272081	BRCA
hsa04610	Complement and coagulation cascades	0.00134573	ENSG00000272081	BRCA
hsa04620	Toll-like receptor signaling pathway	0.00141923	ENSG00000272081	BRCA
hsa05145	Toxoplasmosis	0.00232973	ENSG00000272081	BRCA
hsa04611	Platelet activation	0.0044253	ENSG00000272081	BRCA
hsa05133	Pertussis	0.00536663	ENSG00000272081	BRCA
hsa05134	Legionellosis	0.00560816	ENSG00000272081	BRCA
hsa05340	Primary immunodeficiency	0.00633484	ENSG00000272081	BRCA
hsa04662	B cell receptor signaling pathway	0.0197306	ENSG00000272081	BRCA
hsa05144	Malaria	0.0210417	ENSG00000272081	BRCA
hsa04650	Natural killer cell mediated cytotoxicity	0.0230326	ENSG00000272081	BRCA
hsa05322	Systemic lupus erythematosus	0.0241155	ENSG00000272081	BRCA
hsa05132	Salmonella infection	0.0429198	ENSG00000272081	BRCA
hsa04612	Antigen processing and presentation	1.83655e-07	ENSG00000224666	HNSC
hsa05340	Primary immunodeficiency	2.27406e-07	ENSG00000224666	HNSC
hsa04659	Th17 cell differentiation	2.70851e-07	ENSG00000224666	HNSC
hsa04658	Th1 and Th2 cell differentiation	3.80432e-07	ENSG00000224666	HNSC
hsa04060	Cytokine-cytokine receptor interaction	1.34926e-06	ENSG00000224666	HNSC
hsa04650	Natural killer cell mediated cytotoxicity	1.64125e-06	ENSG00000224666	HNSC
hsa04660	T cell receptor signaling pathway	6.66318e-06	ENSG00000224666	HNSC
hsa05162	Measles	1.14581e-05	ENSG00000224666	HNSC
hsa04640	Hematopoietic cell lineage	3.31087e-05	ENSG00000224666	HNSC
hsa05170	Human immunodeficiency virus 1 infection	4.32669e-05	ENSG00000224666	HNSC
hsa05142	Chagas disease (American trypanosomiasis)	4.32669e-05	ENSG00000224666	HNSC
hsa04514	Cell adhesion molecules (CAMs)	0.000138062	ENSG00000224666	HNSC
hsa04062	Chemokine signaling pathway	0.000314511	ENSG00000224666	HNSC
hsa04630	JAK-STAT signaling pathway	0.000365903	ENSG00000224666	HNSC
hsa05332	Graft-versus-host disease	0.00044102	ENSG00000224666	HNSC
hsa04672	Intestinal immune network for IgA production	0.00117329	ENSG00000224666	HNSC
hsa05169	Epstein-Barr virus infection	0.00218982	ENSG00000224666	HNSC
hsa05150	Staphylococcus aureus infection	0.00223521	ENSG00000224666	HNSC
hsa05330	Allograft rejection	0.00297031	ENSG00000224666	HNSC
hsa05168	Herpes simplex infection	0.00426276	ENSG00000224666	HNSC
hsa04940	Type I diabetes mellitus	0.00487276	ENSG00000224666	HNSC
hsa05164	Influenza A	0.00962714	ENSG00000224666	HNSC
hsa05320	Autoimmune thyroid disease	0.0118588	ENSG00000224666	HNSC
hsa05143	African trypanosomiasis	0.0186252	ENSG00000224666	HNSC
hsa04217	Necroptosis	0.0254317	ENSG00000224666	HNSC
hsa04380	Osteoclast differentiation	0.0254317	ENSG00000224666	HNSC
hsa05321	Inflammatory bowel disease (IBD)	0.0254317	ENSG00000224666	HNSC
hsa04621	NOD-like receptor signaling pathway	0.0285364	ENSG00000224666	HNSC
hsa05166	Human T-cell leukemia virus 1 infection	0.0343285	ENSG00000224666	HNSC
hsa04620	Toll-like receptor signaling pathway	0.0362879	ENSG00000224666	HNSC
hsa03050	Proteasome	0.0368262	ENSG00000224666	HNSC
hsa05133	Pertussis	0.0424655	ENSG00000224666	HNSC
hsa05144	Malaria	0.0461096	ENSG00000224666	HNSC
hsa05145	Toxoplasmosis	0.0461096	ENSG00000224666	HNSC
hsa05016	Huntington disease	1.04452e-06	ENSG00000224818	HNSC
hsa00190	Oxidative phosphorylation	4.30303e-06	ENSG00000224818	HNSC
hsa04714	Thermogenesis	2.56034e-05	ENSG00000224818	HNSC
hsa05012	Parkinson disease	4.08362e-05	ENSG00000224818	HNSC
hsa04932	Non-alcoholic fatty liver disease (NAFLD)	5.30083e-05	ENSG00000224818	HNSC
hsa05010	Alzheimer disease	0.000172454	ENSG00000224818	HNSC
hsa03050	Proteasome	0.000473453	ENSG00000224818	HNSC
hsa04144	Endocytosis	0.000715263	ENSG00000224818	HNSC
hsa04723	Retrograde endocannabinoid signaling	0.0015004	ENSG00000224818	HNSC
hsa05100	Bacterial invasion of epithelial cells	0.005523	ENSG00000231666	HNSC
hsa05016	Huntington disease	3.85042e-11	ENSG00000237512	HNSC
hsa05012	Parkinson disease	3.85042e-11	ENSG00000237512	HNSC
hsa00190	Oxidative phosphorylation	1.55672e-10	ENSG00000237512	HNSC
hsa04932	Non-alcoholic fatty liver disease (NAFLD)	6.24863e-10	ENSG00000237512	HNSC
hsa05010	Alzheimer disease	3.69461e-09	ENSG00000237512	HNSC
hsa04714	Thermogenesis	1.88692e-07	ENSG00000237512	HNSC
hsa04260	Cardiac muscle contraction	2.30266e-06	ENSG00000237512	HNSC
hsa04512	ECM-receptor interaction	5.80536e-12	ENSG00000246640	HNSC
hsa04510	Focal adhesion	1.26948e-11	ENSG00000246640	HNSC
hsa04810	Regulation of actin cytoskeleton	1.65258e-05	ENSG00000246640	HNSC
hsa04151	PI3K-Akt signaling pathway	0.000238295	ENSG00000246640	HNSC
hsa05222	Small cell lung cancer	0.000720345	ENSG00000246640	HNSC
hsa05205	Proteoglycans in cancer	0.000900768	ENSG00000246640	HNSC
hsa05412	Arrhythmogenic right ventricular cardiomyopathy (ARVC)	0.000900768	ENSG00000246640	HNSC
hsa05100	Bacterial invasion of epithelial cells	0.000944657	ENSG00000246640	HNSC
hsa05165	Human papillomavirus infection	0.00131258	ENSG00000246640	HNSC
hsa05410	Hypertrophic cardiomyopathy (HCM)	0.0131834	ENSG00000246640	HNSC
hsa05414	Dilated cardiomyopathy (DCM)	0.0172891	ENSG00000246640	HNSC
hsa04010	MAPK signaling pathway	0.0172891	ENSG00000246640	HNSC
hsa05146	Amoebiasis	0.0220408	ENSG00000246640	HNSC
hsa04670	Leukocyte transendothelial migration	0.04242	ENSG00000246640	HNSC
hsa05145	Toxoplasmosis	0.04242	ENSG00000246640	HNSC
hsa04610	Complement and coagulation cascades	0.000192378	ENSG00000248429	HNSC
hsa05150	Staphylococcus aureus infection	0.00878134	ENSG00000248429	HNSC
hsa04060	Cytokine-cytokine receptor interaction	0.00878134	ENSG00000248429	HNSC
hsa04510	Focal adhesion	8.12929e-06	ENSG00000254991	HNSC
hsa04512	ECM-receptor interaction	0.000437887	ENSG00000254991	HNSC
hsa05205	Proteoglycans in cancer	0.00587599	ENSG00000254991	HNSC
hsa05100	Bacterial invasion of epithelial cells	0.0118081	ENSG00000254991	HNSC
hsa05222	Small cell lung cancer	0.026874	ENSG00000254991	HNSC
hsa04810	Regulation of actin cytoskeleton	0.026874	ENSG00000254991	HNSC
hsa04514	Cell adhesion molecules (CAMs)	0.0440194	ENSG00000254991	HNSC
hsa05412	Arrhythmogenic right ventricular cardiomyopathy (ARVC)	0.0440194	ENSG00000254991	HNSC
hsa05130	Pathogenic Escherichia coli infection	0.037922	ENSG00000263718	HNSC
hsa04062	Chemokine signaling pathway	1.18513e-07	ENSG00000268355	HNSC
hsa04060	Cytokine-cytokine receptor interaction	0.000298452	ENSG00000268355	HNSC
hsa04670	Leukocyte transendothelial migration	0.00505378	ENSG00000268355	HNSC
hsa05144	Malaria	0.00526339	ENSG00000268355	HNSC
hsa04662	B cell receptor signaling pathway	0.00526339	ENSG00000268355	HNSC
hsa04611	Platelet activation	0.00526339	ENSG00000268355	HNSC
hsa04380	Osteoclast differentiation	0.00613361	ENSG00000268355	HNSC
hsa05340	Primary immunodeficiency	0.00880728	ENSG00000268355	HNSC
hsa04666	Fc gamma R-mediated phagocytosis	0.015765	ENSG00000268355	HNSC
hsa04640	Hematopoietic cell lineage	0.0208929	ENSG00000268355	HNSC
hsa05140	Leishmaniasis	0.0252404	ENSG00000268355	HNSC
hsa04514	Cell adhesion molecules (CAMs)	0.0377384	ENSG00000268355	HNSC
hsa05150	Staphylococcus aureus infection	0.0377384	ENSG00000268355	HNSC
hsa05222	Small cell lung cancer	0.0333582	ENSG00000269729	HNSC
hsa05150	Staphylococcus aureus infection	1.71016e-05	ENSG00000272081	HNSC
hsa04380	Osteoclast differentiation	0.000193168	ENSG00000272081	HNSC
hsa04666	Fc gamma R-mediated phagocytosis	0.00270878	ENSG00000272081	HNSC
hsa04662	B cell receptor signaling pathway	0.00270878	ENSG00000272081	HNSC
hsa04640	Hematopoietic cell lineage	0.00270878	ENSG00000272081	HNSC
hsa04062	Chemokine signaling pathway	0.00270878	ENSG00000272081	HNSC
hsa04650	Natural killer cell mediated cytotoxicity	0.00302375	ENSG00000272081	HNSC
hsa05162	Measles	0.00302375	ENSG00000272081	HNSC
hsa05340	Primary immunodeficiency	0.00473127	ENSG00000272081	HNSC
hsa04514	Cell adhesion molecules (CAMs)	0.00473127	ENSG00000272081	HNSC
hsa04060	Cytokine-cytokine receptor interaction	0.0050894	ENSG00000272081	HNSC
hsa04611	Platelet activation	0.00710507	ENSG00000272081	HNSC
hsa04664	Fc epsilon RI signaling pathway	0.00775222	ENSG00000272081	HNSC
hsa04660	T cell receptor signaling pathway	0.0101436	ENSG00000272081	HNSC
hsa05140	Leishmaniasis	0.0106414	ENSG00000272081	HNSC
hsa04659	Th17 cell differentiation	0.0125833	ENSG00000272081	HNSC
hsa04670	Leukocyte transendothelial migration	0.01556	ENSG00000272081	HNSC
hsa05416	Viral myocarditis	0.0216583	ENSG00000272081	HNSC
hsa04015	Rap1 signaling pathway	0.032259	ENSG00000272081	HNSC
hsa05221	Acute myeloid leukemia	0.032259	ENSG00000272081	HNSC
hsa05152	Tuberculosis	0.0468314	ENSG00000272081	HNSC
hsa05130	Pathogenic Escherichia coli infection	2.76589e-06	ENSG00000272457	HNSC
hsa05016	Huntington disease	2.09832e-13	ENSG00000182165	KIRC
hsa05010	Alzheimer disease	1.67971e-10	ENSG00000182165	KIRC
hsa05012	Parkinson disease	5.85525e-10	ENSG00000182165	KIRC
hsa00190	Oxidative phosphorylation	1.82323e-09	ENSG00000182165	KIRC
hsa04932	Non-alcoholic fatty liver disease (NAFLD)	8.35119e-09	ENSG00000182165	KIRC
hsa03010	Ribosome	1.50226e-06	ENSG00000182165	KIRC
hsa04714	Thermogenesis	3.20029e-06	ENSG00000182165	KIRC
hsa03050	Proteasome	5.38336e-06	ENSG00000182165	KIRC
hsa00230	Purine metabolism	0.000142282	ENSG00000182165	KIRC
hsa00240	Pyrimidine metabolism	0.00028296	ENSG00000182165	KIRC
hsa03020	RNA polymerase	0.00163036	ENSG00000182165	KIRC
hsa04260	Cardiac muscle contraction	0.00235155	ENSG00000182165	KIRC
hsa04723	Retrograde endocannabinoid signaling	0.00448231	ENSG00000182165	KIRC
hsa03040	Spliceosome	0.0103512	ENSG00000182165	KIRC
hsa05030	Cocaine addiction	0.00659225	ENSG00000224592	KIRC
hsa05210	Colorectal cancer	0.00659225	ENSG00000224592	KIRC
hsa05216	Thyroid cancer	0.0168856	ENSG00000224592	KIRC
hsa05222	Small cell lung cancer	0.0446688	ENSG00000224592	KIRC
hsa05161	Hepatitis B	0.0446688	ENSG00000224592	KIRC
hsa04062	Chemokine signaling pathway	1.63809e-10	ENSG00000224666	KIRC
hsa05340	Primary immunodeficiency	5.58318e-09	ENSG00000224666	KIRC
hsa04060	Cytokine-cytokine receptor interaction	2.64979e-08	ENSG00000224666	KIRC
hsa04660	T cell receptor signaling pathway	5.93647e-08	ENSG00000224666	KIRC
hsa04650	Natural killer cell mediated cytotoxicity	1.20992e-06	ENSG00000224666	KIRC
hsa04659	Th17 cell differentiation	9.3744e-06	ENSG00000224666	KIRC
hsa04658	Th1 and Th2 cell differentiation	1.78136e-05	ENSG00000224666	KIRC
hsa05170	Human immunodeficiency virus 1 infection	0.000203022	ENSG00000224666	KIRC
hsa04612	Antigen processing and presentation	0.000301837	ENSG00000224666	KIRC
hsa05321	Inflammatory bowel disease (IBD)	0.000805718	ENSG00000224666	KIRC
hsa04640	Hematopoietic cell lineage	0.00135649	ENSG00000224666	KIRC
hsa05162	Measles	0.00186267	ENSG00000224666	KIRC
hsa04620	Toll-like receptor signaling pathway	0.0018919	ENSG00000224666	KIRC
hsa04670	Leukocyte transendothelial migration	0.00291882	ENSG00000224666	KIRC
hsa04514	Cell adhesion molecules (CAMs)	0.00291882	ENSG00000224666	KIRC
hsa04064	NF-kappa B signaling pathway	0.00573157	ENSG00000224666	KIRC
hsa05142	Chagas disease (American trypanosomiasis)	0.00834322	ENSG00000224666	KIRC
hsa05152	Tuberculosis	0.0122521	ENSG00000224666	KIRC
hsa05145	Toxoplasmosis	0.0131118	ENSG00000224666	KIRC
hsa05143	African trypanosomiasis	0.0192906	ENSG00000224666	KIRC
hsa04666	Fc gamma R-mediated phagocytosis	0.0208856	ENSG00000224666	KIRC
hsa04630	JAK-STAT signaling pathway	0.0208856	ENSG00000224666	KIRC
hsa05169	Epstein-Barr virus infection	0.0208856	ENSG00000224666	KIRC
hsa04623	Cytosolic DNA-sensing pathway	0.0208856	ENSG00000224666	KIRC
hsa04380	Osteoclast differentiation	0.0217905	ENSG00000224666	KIRC
hsa05163	Human cytomegalovirus infection	0.0414461	ENSG00000224666	KIRC
hsa05168	Herpes simplex infection	0.0418871	ENSG00000224666	KIRC
hsa05144	Malaria	0.0482191	ENSG00000224666	KIRC
hsa04360	Axon guidance	0.0304031	ENSG00000225511	KIRC
hsa03010	Ribosome	1.73561e-05	ENSG00000230098	KIRC
hsa04015	Rap1 signaling pathway	1.48772e-05	ENSG00000231666	KIRC
hsa04510	Focal adhesion	0.00174995	ENSG00000231666	KIRC
hsa04360	Axon guidance	0.00227068	ENSG00000231666	KIRC
hsa05215	Prostate cancer	0.00740067	ENSG00000231666	KIRC
hsa04072	Phospholipase D signaling pathway	0.0104312	ENSG00000231666	KIRC
hsa04080	Neuroactive ligand-receptor interaction	0.0104312	ENSG00000231666	KIRC
hsa04014	Ras signaling pathway	0.0104312	ENSG00000231666	KIRC
hsa04270	Vascular smooth muscle contraction	0.0136776	ENSG00000231666	KIRC
hsa04010	MAPK signaling pathway	0.0136776	ENSG00000231666	KIRC
hsa04151	PI3K-Akt signaling pathway	0.0156691	ENSG00000231666	KIRC
hsa01522	Endocrine resistance	0.0211479	ENSG00000231666	KIRC
hsa05202	Transcriptional misregulation in cancer	0.0270175	ENSG00000231666	KIRC
hsa05224	Breast cancer	0.0288973	ENSG00000231666	KIRC
hsa04670	Leukocyte transendothelial migration	0.0333825	ENSG00000231666	KIRC
hsa01521	EGFR tyrosine kinase inhibitor resistance	0.0376451	ENSG00000231666	KIRC
hsa04022	cGMP-PKG signaling pathway	0.0425821	ENSG00000231666	KIRC
hsa04611	Platelet activation	0.0426577	ENSG00000231666	KIRC
hsa04810	Regulation of actin cytoskeleton	0.0426577	ENSG00000231666	KIRC
hsa04540	Gap junction	0.0477924	ENSG00000231666	KIRC
hsa04810	Regulation of actin cytoskeleton	0.00535886	ENSG00000248429	KIRC
hsa05205	Proteoglycans in cancer	0.00535886	ENSG00000248429	KIRC
hsa04510	Focal adhesion	0.00535886	ENSG00000248429	KIRC
hsa04022	cGMP-PKG signaling pathway	0.00535886	ENSG00000248429	KIRC
hsa04360	Axon guidance	0.00741993	ENSG00000248429	KIRC
hsa05130	Pathogenic Escherichia coli infection	0.0157828	ENSG00000248429	KIRC
hsa04611	Platelet activation	0.0157828	ENSG00000248429	KIRC
hsa04015	Rap1 signaling pathway	0.0157828	ENSG00000248429	KIRC
hsa05412	Arrhythmogenic right ventricular cardiomyopathy (ARVC)	0.0391283	ENSG00000248429	KIRC
hsa05206	MicroRNAs in cancer	0.0392723	ENSG00000248429	KIRC
hsa04670	Leukocyte transendothelial migration	0.0398314	ENSG00000248429	KIRC
hsa04115	p53 signaling pathway	2.54357e-07	ENSG00000249306	KIRC
hsa04110	Cell cycle	4.05358e-07	ENSG00000249306	KIRC
hsa04114	Oocyte meiosis	0.000247445	ENSG00000249306	KIRC
hsa04914	Progesterone-mediated oocyte maturation	0.00199337	ENSG00000249306	KIRC
hsa04218	Cellular senescence	0.0452961	ENSG00000249306	KIRC
hsa04978	Mineral absorption	0.00788106	ENSG00000263718	KIRC
hsa04668	TNF signaling pathway	0.00788106	ENSG00000263718	KIRC
hsa05150	Staphylococcus aureus infection	9.06475e-11	ENSG00000268355	KIRC
hsa04620	Toll-like receptor signaling pathway	1.72129e-07	ENSG00000268355	KIRC
hsa05152	Tuberculosis	1.8615e-07	ENSG00000268355	KIRC
hsa04380	Osteoclast differentiation	1.14002e-06	ENSG00000268355	KIRC
hsa05140	Leishmaniasis	3.04112e-06	ENSG00000268355	KIRC
hsa05134	Legionellosis	3.3505e-05	ENSG00000268355	KIRC
hsa04145	Phagosome	3.92133e-05	ENSG00000268355	KIRC
hsa04625	C-type lectin receptor signaling pathway	4.93085e-05	ENSG00000268355	KIRC
hsa05133	Pertussis	0.000273518	ENSG00000268355	KIRC
hsa05142	Chagas disease (American trypanosomiasis)	0.000282483	ENSG00000268355	KIRC
hsa04610	Complement and coagulation cascades	0.000299419	ENSG00000268355	KIRC
hsa04666	Fc gamma R-mediated phagocytosis	0.000781908	ENSG00000268355	KIRC
hsa04060	Cytokine-cytokine receptor interaction	0.000949134	ENSG00000268355	KIRC
hsa04640	Hematopoietic cell lineage	0.00106581	ENSG00000268355	KIRC
hsa05162	Measles	0.00149013	ENSG00000268355	KIRC
hsa05132	Salmonella infection	0.00307913	ENSG00000268355	KIRC
hsa04064	NF-kappa B signaling pathway	0.00539442	ENSG00000268355	KIRC
hsa04621	NOD-like receptor signaling pathway	0.00772481	ENSG00000268355	KIRC
hsa05144	Malaria	0.00831627	ENSG00000268355	KIRC
hsa05020	Prion diseases	0.0192906	ENSG00000268355	KIRC
hsa05323	Rheumatoid arthritis	0.0203262	ENSG00000268355	KIRC
hsa05321	Inflammatory bowel disease (IBD)	0.0262079	ENSG00000268355	KIRC
hsa05322	Systemic lupus erythematosus	0.0294983	ENSG00000268355	KIRC
hsa04662	B cell receptor signaling pathway	0.035516	ENSG00000268355	KIRC
hsa04151	PI3K-Akt signaling pathway	0.0373155	ENSG00000268355	KIRC
hsa05167	Kaposi sarcoma-associated herpesvirus infection	0.0449514	ENSG00000268355	KIRC
hsa04062	Chemokine signaling pathway	0.0477035	ENSG00000268355	KIRC
hsa04672	Intestinal immune network for IgA production	0.0482191	ENSG00000268355	KIRC
hsa04668	TNF signaling pathway	5.43735e-05	ENSG00000268812	KIRC
hsa05161	Hepatitis B	0.00041233	ENSG00000268812	KIRC
hsa05166	Human T-cell leukemia virus 1 infection	0.000571686	ENSG00000268812	KIRC
hsa04390	Hippo signaling pathway	0.00252693	ENSG00000268812	KIRC
hsa04380	Osteoclast differentiation	0.00275065	ENSG00000268812	KIRC
hsa04625	C-type lectin receptor signaling pathway	0.00328905	ENSG00000268812	KIRC
hsa05167	Kaposi sarcoma-associated herpesvirus infection	0.00709965	ENSG00000268812	KIRC
hsa04657	IL-17 signaling pathway	0.00829851	ENSG00000268812	KIRC
hsa04630	JAK-STAT signaling pathway	0.00936651	ENSG00000268812	KIRC
hsa04933	AGE-RAGE signaling pathway in diabetic complications	0.0097829	ENSG00000268812	KIRC
hsa04010	MAPK signaling pathway	0.0134003	ENSG00000268812	KIRC
hsa05226	Gastric cancer	0.018706	ENSG00000268812	KIRC
hsa05210	Colorectal cancer	0.0220408	ENSG00000268812	KIRC
hsa04218	Cellular senescence	0.0266773	ENSG00000268812	KIRC
hsa05321	Inflammatory bowel disease (IBD)	0.0317612	ENSG00000268812	KIRC
hsa04060	Cytokine-cytokine receptor interaction	0.0317612	ENSG00000268812	KIRC
hsa04068	FoxO signaling pathway	0.0320114	ENSG00000268812	KIRC
hsa05142	Chagas disease (American trypanosomiasis)	0.0385074	ENSG00000268812	KIRC
hsa04659	Th17 cell differentiation	0.0436498	ENSG00000268812	KIRC
hsa05140	Leishmaniasis	0.0436498	ENSG00000268812	KIRC
hsa04310	Wnt signaling pathway	0.0436498	ENSG00000268812	KIRC
hsa05224	Breast cancer	0.0436498	ENSG00000268812	KIRC
hsa05220	Chronic myeloid leukemia	0.0436498	ENSG00000268812	KIRC
hsa04974	Protein digestion and absorption	0.000281385	ENSG00000269729	KIRC
hsa04512	ECM-receptor interaction	0.0109618	ENSG00000269729	KIRC
hsa05150	Staphylococcus aureus infection	2.02097e-08	ENSG00000272081	KIRC
hsa04380	Osteoclast differentiation	2.61429e-06	ENSG00000272081	KIRC
hsa05152	Tuberculosis	1.91501e-05	ENSG00000272081	KIRC
hsa04666	Fc gamma R-mediated phagocytosis	0.000156403	ENSG00000272081	KIRC
hsa04142	Lysosome	0.000294013	ENSG00000272081	KIRC
hsa04145	Phagosome	0.000327823	ENSG00000272081	KIRC
hsa05140	Leishmaniasis	0.00111933	ENSG00000272081	KIRC
hsa04610	Complement and coagulation cascades	0.00158378	ENSG00000272081	KIRC
hsa04062	Chemokine signaling pathway	0.0321095	ENSG00000272081	KIRC
hsa04662	B cell receptor signaling pathway	0.0321095	ENSG00000272081	KIRC
hsa04714	Thermogenesis	0	ENSG00000182165	LIHC
hsa05016	Huntington disease	0	ENSG00000182165	LIHC
hsa05010	Alzheimer disease	0	ENSG00000182165	LIHC
hsa04932	Non-alcoholic fatty liver disease (NAFLD)	0	ENSG00000182165	LIHC
hsa05012	Parkinson disease	0	ENSG00000182165	LIHC
hsa00190	Oxidative phosphorylation	0	ENSG00000182165	LIHC
hsa04723	Retrograde endocannabinoid signaling	7.04708e-09	ENSG00000182165	LIHC
hsa04260	Cardiac muscle contraction	6.01414e-08	ENSG00000182165	LIHC
hsa03010	Ribosome	1.79015e-06	ENSG00000182165	LIHC
hsa04974	Protein digestion and absorption	0.00746483	ENSG00000224818	LIHC
hsa04926	Relaxin signaling pathway	0.00746483	ENSG00000224818	LIHC
hsa04933	AGE-RAGE signaling pathway in diabetic complications	0.00746483	ENSG00000224818	LIHC
hsa04670	Leukocyte transendothelial migration	0.0122266	ENSG00000224818	LIHC
hsa04510	Focal adhesion	0.0132055	ENSG00000224818	LIHC
hsa04926	Relaxin signaling pathway	6.2714e-07	ENSG00000231666	LIHC
hsa04510	Focal adhesion	3.79151e-05	ENSG00000231666	LIHC
hsa04974	Protein digestion and absorption	0.000170223	ENSG00000231666	LIHC
hsa04933	AGE-RAGE signaling pathway in diabetic complications	0.000263831	ENSG00000231666	LIHC
hsa04512	ECM-receptor interaction	0.000628284	ENSG00000231666	LIHC
hsa04151	PI3K-Akt signaling pathway	0.00475757	ENSG00000231666	LIHC
hsa04270	Vascular smooth muscle contraction	0.0055911	ENSG00000231666	LIHC
hsa05146	Amoebiasis	0.0100875	ENSG00000231666	LIHC
hsa04670	Leukocyte transendothelial migration	0.0205867	ENSG00000231666	LIHC
hsa04611	Platelet activation	0.0303699	ENSG00000231666	LIHC
hsa05165	Human papillomavirus infection	0.0316305	ENSG00000231666	LIHC
hsa04727	GABAergic synapse	0.0348088	ENSG00000231666	LIHC
hsa05032	Morphine addiction	0.0373286	ENSG00000231666	LIHC
hsa04371	Apelin signaling pathway	0.0378814	ENSG00000231666	LIHC
hsa05165	Human papillomavirus infection	0.000139605	ENSG00000237512	LIHC
hsa04512	ECM-receptor interaction	0.000139605	ENSG00000237512	LIHC
hsa04510	Focal adhesion	0.000233852	ENSG00000237512	LIHC
hsa04151	PI3K-Akt signaling pathway	0.000343876	ENSG00000237512	LIHC
hsa05410	Hypertrophic cardiomyopathy (HCM)	0.00784367	ENSG00000237512	LIHC
hsa04974	Protein digestion and absorption	0.00877325	ENSG00000237512	LIHC
hsa05414	Dilated cardiomyopathy (DCM)	0.00877325	ENSG00000237512	LIHC
hsa05146	Amoebiasis	0.0109318	ENSG00000237512	LIHC
hsa04926	Relaxin signaling pathway	0.0485717	ENSG00000237512	LIHC
hsa04110	Cell cycle	1.00035e-06	ENSG00000260193	LIHC
hsa05166	Human T-cell leukemia virus 1 infection	0.00133261	ENSG00000260193	LIHC
hsa04934	Cushing syndrome	0.0163461	ENSG00000260193	LIHC
hsa03030	DNA replication	0.0358412	ENSG00000260193	LIHC
hsa03440	Homologous recombination	0.0474383	ENSG00000260193	LIHC
hsa04975	Fat digestion and absorption	0.00324135	ENSG00000262445	LIHC
hsa04950	Maturity onset diabetes of the young	0.0437923	ENSG00000262445	LIHC
hsa04666	Fc gamma R-mediated phagocytosis	2.58102e-06	ENSG00000268355	LIHC
hsa04664	Fc epsilon RI signaling pathway	1.44045e-05	ENSG00000268355	LIHC
hsa04662	B cell receptor signaling pathway	0.000139501	ENSG00000268355	LIHC
hsa04611	Platelet activation	0.000139501	ENSG00000268355	LIHC
hsa04062	Chemokine signaling pathway	0.000862464	ENSG00000268355	LIHC
hsa04380	Osteoclast differentiation	0.00103604	ENSG00000268355	LIHC
hsa04621	NOD-like receptor signaling pathway	0.0383128	ENSG00000268355	LIHC
hsa04750	Inflammatory mediator regulation of TRP channels	0.0414137	ENSG00000268355	LIHC
hsa04660	T cell receptor signaling pathway	0.0414137	ENSG00000268355	LIHC
hsa04625	C-type lectin receptor signaling pathway	0.0414137	ENSG00000268355	LIHC
hsa05167	Kaposi sarcoma-associated herpesvirus infection	0.0414137	ENSG00000268355	LIHC
hsa05202	Transcriptional misregulation in cancer	0.0414137	ENSG00000268355	LIHC
hsa04072	Phospholipase D signaling pathway	0.0414137	ENSG00000268355	LIHC
hsa05140	Leishmaniasis	0.0414137	ENSG00000268355	LIHC
hsa04725	Cholinergic synapse	0.0450004	ENSG00000268355	LIHC
hsa04380	Osteoclast differentiation	7.70783e-11	ENSG00000272081	LIHC
hsa04650	Natural killer cell mediated cytotoxicity	8.35205e-09	ENSG00000272081	LIHC
hsa04062	Chemokine signaling pathway	2.10907e-08	ENSG00000272081	LIHC
hsa04060	Cytokine-cytokine receptor interaction	0.00041465	ENSG00000272081	LIHC
hsa05340	Primary immunodeficiency	0.000707805	ENSG00000272081	LIHC
hsa04660	T cell receptor signaling pathway	0.000707805	ENSG00000272081	LIHC
hsa05150	Staphylococcus aureus infection	0.000707805	ENSG00000272081	LIHC
hsa04620	Toll-like receptor signaling pathway	0.000780374	ENSG00000272081	LIHC
hsa04514	Cell adhesion molecules (CAMs)	0.00162065	ENSG00000272081	LIHC
hsa04662	B cell receptor signaling pathway	0.00237099	ENSG00000272081	LIHC
hsa05142	Chagas disease (American trypanosomiasis)	0.00337957	ENSG00000272081	LIHC
hsa05020	Prion diseases	0.00376788	ENSG00000272081	LIHC
hsa04670	Leukocyte transendothelial migration	0.00549215	ENSG00000272081	LIHC
hsa05170	Human immunodeficiency virus 1 infection	0.00597836	ENSG00000272081	LIHC
hsa04666	Fc gamma R-mediated phagocytosis	0.00756189	ENSG00000272081	LIHC
hsa04611	Platelet activation	0.00806496	ENSG00000272081	LIHC
hsa05163	Human cytomegalovirus infection	0.00806496	ENSG00000272081	LIHC
hsa04664	Fc epsilon RI signaling pathway	0.00806496	ENSG00000272081	LIHC
hsa05133	Pertussis	0.0138789	ENSG00000272081	LIHC
hsa04725	Cholinergic synapse	0.0187876	ENSG00000272081	LIHC
hsa05145	Toxoplasmosis	0.0187876	ENSG00000272081	LIHC
hsa05416	Viral myocarditis	0.0239648	ENSG00000272081	LIHC
hsa05330	Allograft rejection	0.0304995	ENSG00000272081	LIHC
hsa04640	Hematopoietic cell lineage	0.0372188	ENSG00000272081	LIHC
hsa05332	Graft-versus-host disease	0.0372188	ENSG00000272081	LIHC
hsa04621	NOD-like receptor signaling pathway	0.0389789	ENSG00000272081	LIHC
hsa04625	C-type lectin receptor signaling pathway	0.0486814	ENSG00000272081	LIHC
hsa04146	Peroxisome	0.0305455	ENSG00000182165	LUAD
hsa05016	Huntington disease	2.34053e-05	ENSG00000204666	LUAD
hsa05340	Primary immunodeficiency	2.22533e-07	ENSG00000224666	LUAD
hsa04060	Cytokine-cytokine receptor interaction	2.22533e-07	ENSG00000224666	LUAD
hsa04660	T cell receptor signaling pathway	8.43781e-07	ENSG00000224666	LUAD
hsa04064	NF-kappa B signaling pathway	3.64244e-06	ENSG00000224666	LUAD
hsa04514	Cell adhesion molecules (CAMs)	2.73471e-05	ENSG00000224666	LUAD
hsa04650	Natural killer cell mediated cytotoxicity	6.61797e-05	ENSG00000224666	LUAD
hsa04672	Intestinal immune network for IgA production	0.000158451	ENSG00000224666	LUAD
hsa04380	Osteoclast differentiation	0.00202575	ENSG00000224666	LUAD
hsa04659	Th17 cell differentiation	0.00311156	ENSG00000224666	LUAD
hsa04658	Th1 and Th2 cell differentiation	0.00705638	ENSG00000224666	LUAD
hsa04630	JAK-STAT signaling pathway	0.0089552	ENSG00000224666	LUAD
hsa05166	Human T-cell leukemia virus 1 infection	0.015687	ENSG00000224666	LUAD
hsa05321	Inflammatory bowel disease (IBD)	0.042401	ENSG00000224666	LUAD
hsa05162	Measles	0.0437874	ENSG00000224666	LUAD
hsa05205	Proteoglycans in cancer	0.00472282	ENSG00000224818	LUAD
hsa05016	Huntington disease	0.0355619	ENSG00000225511	LUAD
hsa04115	p53 signaling pathway	3.0789e-06	ENSG00000237512	LUAD
hsa05212	Pancreatic cancer	0.00723217	ENSG00000237512	LUAD
hsa05223	Non-small cell lung cancer	0.0228346	ENSG00000237512	LUAD
hsa05216	Thyroid cancer	0.0228346	ENSG00000237512	LUAD
hsa05214	Glioma	0.0236532	ENSG00000237512	LUAD
hsa05220	Chronic myeloid leukemia	0.0270413	ENSG00000237512	LUAD
hsa05210	Colorectal cancer	0.0387723	ENSG00000237512	LUAD
hsa04974	Protein digestion and absorption	0.0387723	ENSG00000237512	LUAD
hsa04915	Estrogen signaling pathway	0.0387723	ENSG00000237512	LUAD
hsa05222	Small cell lung cancer	0.0387723	ENSG00000237512	LUAD
hsa05213	Endometrial cancer	0.0464597	ENSG00000237512	LUAD
hsa04110	Cell cycle	2.64035e-09	ENSG00000254991	LUAD
hsa04115	p53 signaling pathway	0.000256433	ENSG00000254991	LUAD
hsa03030	DNA replication	0.00577315	ENSG00000254991	LUAD
hsa04218	Cellular senescence	0.0415538	ENSG00000254991	LUAD
hsa04974	Protein digestion and absorption	1.40448e-09	ENSG00000255400	LUAD
hsa04512	ECM-receptor interaction	8.12174e-08	ENSG00000255400	LUAD
hsa04510	Focal adhesion	1.13633e-06	ENSG00000255400	LUAD
hsa05205	Proteoglycans in cancer	6.91182e-06	ENSG00000255400	LUAD
hsa04933	AGE-RAGE signaling pathway in diabetic complications	4.19391e-05	ENSG00000255400	LUAD
hsa04151	PI3K-Akt signaling pathway	0.000122346	ENSG00000255400	LUAD
hsa05206	MicroRNAs in cancer	0.000122346	ENSG00000255400	LUAD
hsa05412	Arrhythmogenic right ventricular cardiomyopathy (ARVC)	0.00353015	ENSG00000255400	LUAD
hsa05165	Human papillomavirus infection	0.0055825	ENSG00000255400	LUAD
hsa05219	Bladder cancer	0.0249539	ENSG00000255400	LUAD
hsa05410	Hypertrophic cardiomyopathy (HCM)	0.0453882	ENSG00000255400	LUAD
hsa05205	Proteoglycans in cancer	0.000235144	ENSG00000258602	LUAD
hsa04510	Focal adhesion	0.000235144	ENSG00000258602	LUAD
hsa04512	ECM-receptor interaction	0.000240406	ENSG00000258602	LUAD
hsa04810	Regulation of actin cytoskeleton	0.000240406	ENSG00000258602	LUAD
hsa05412	Arrhythmogenic right ventricular cardiomyopathy (ARVC)	0.000781539	ENSG00000258602	LUAD
hsa05222	Small cell lung cancer	0.00324727	ENSG00000258602	LUAD
hsa05410	Hypertrophic cardiomyopathy (HCM)	0.0112535	ENSG00000258602	LUAD
hsa05165	Human papillomavirus infection	0.0112535	ENSG00000258602	LUAD
hsa05130	Pathogenic Escherichia coli infection	0.0112535	ENSG00000258602	LUAD
hsa05414	Dilated cardiomyopathy (DCM)	0.0126778	ENSG00000258602	LUAD
hsa04151	PI3K-Akt signaling pathway	0.0126778	ENSG00000258602	LUAD
hsa05206	MicroRNAs in cancer	0.0326292	ENSG00000258602	LUAD
hsa04145	Phagosome	0.0326292	ENSG00000258602	LUAD
hsa04672	Intestinal immune network for IgA production	5.76916e-05	ENSG00000268355	LUAD
hsa05140	Leishmaniasis	6.54245e-05	ENSG00000268355	LUAD
hsa04660	T cell receptor signaling pathway	0.000560379	ENSG00000268355	LUAD
hsa05340	Primary immunodeficiency	0.000560379	ENSG00000268355	LUAD
hsa04060	Cytokine-cytokine receptor interaction	0.00153567	ENSG00000268355	LUAD
hsa04062	Chemokine signaling pathway	0.00167215	ENSG00000268355	LUAD
hsa04670	Leukocyte transendothelial migration	0.00397249	ENSG00000268355	LUAD
hsa04514	Cell adhesion molecules (CAMs)	0.00397249	ENSG00000268355	LUAD
hsa04664	Fc epsilon RI signaling pathway	0.00846798	ENSG00000268355	LUAD
hsa05144	Malaria	0.013061	ENSG00000268355	LUAD
hsa05320	Autoimmune thyroid disease	0.0162065	ENSG00000268355	LUAD
hsa05145	Toxoplasmosis	0.0162065	ENSG00000268355	LUAD
hsa04611	Platelet activation	0.0261091	ENSG00000268355	LUAD
hsa05330	Allograft rejection	0.0298868	ENSG00000268355	LUAD
hsa04064	NF-kappa B signaling pathway	0.0298868	ENSG00000268355	LUAD
hsa05321	Inflammatory bowel disease (IBD)	0.0298868	ENSG00000268355	LUAD
hsa04640	Hematopoietic cell lineage	0.0298868	ENSG00000268355	LUAD
hsa04625	C-type lectin receptor signaling pathway	0.0402917	ENSG00000268355	LUAD
hsa05167	Kaposi sarcoma-associated herpesvirus infection	0.0454459	ENSG00000268355	LUAD
hsa04072	Phospholipase D signaling pathway	0.0454459	ENSG00000268355	LUAD
hsa05205	Proteoglycans in cancer	0.00263674	ENSG00000268460	LUAD
hsa04974	Protein digestion and absorption	0.00263674	ENSG00000268460	LUAD
hsa04512	ECM-receptor interaction	0.0103554	ENSG00000268460	LUAD
hsa05217	Basal cell carcinoma	0.0209192	ENSG00000268460	LUAD
hsa04390	Hippo signaling pathway	0.0315049	ENSG00000268460	LUAD
hsa04340	Hedgehog signaling pathway	0.0457825	ENSG00000268460	LUAD
hsa00564	Glycerophospholipid metabolism	0.0210369	ENSG00000268812	LUAD
hsa04146	Peroxisome	2.79497e-05	ENSG00000182165	SKCM
hsa05010	Alzheimer disease	0.0308413	ENSG00000182165	SKCM
hsa00190	Oxidative phosphorylation	0.0308413	ENSG00000182165	SKCM
hsa05012	Parkinson disease	0.0341172	ENSG00000182165	SKCM
hsa05016	Huntington disease	0.0341172	ENSG00000182165	SKCM
hsa04062	Chemokine signaling pathway	1.48156e-07	ENSG00000224666	SKCM
hsa04060	Cytokine-cytokine receptor interaction	1.70523e-06	ENSG00000224666	SKCM
hsa05150	Staphylococcus aureus infection	5.21805e-06	ENSG00000224666	SKCM
hsa04620	Toll-like receptor signaling pathway	1.04687e-05	ENSG00000224666	SKCM
hsa04380	Osteoclast differentiation	6.98e-05	ENSG00000224666	SKCM
hsa04612	Antigen processing and presentation	0.000452755	ENSG00000224666	SKCM
hsa04650	Natural killer cell mediated cytotoxicity	0.00300897	ENSG00000224666	SKCM
hsa04621	NOD-like receptor signaling pathway	0.00345778	ENSG00000224666	SKCM
hsa05164	Influenza A	0.00356449	ENSG00000224666	SKCM
hsa04660	T cell receptor signaling pathway	0.0123069	ENSG00000224666	SKCM
hsa05322	Systemic lupus erythematosus	0.0123069	ENSG00000224666	SKCM
hsa05140	Leishmaniasis	0.0126042	ENSG00000224666	SKCM
hsa05133	Pertussis	0.0134334	ENSG00000224666	SKCM
hsa04610	Complement and coagulation cascades	0.0153483	ENSG00000224666	SKCM
hsa05020	Prion diseases	0.0257208	ENSG00000224666	SKCM
hsa05340	Primary immunodeficiency	0.0294856	ENSG00000224666	SKCM
hsa04623	Cytosolic DNA-sensing pathway	0.0294856	ENSG00000224666	SKCM
hsa04064	NF-kappa B signaling pathway	0.030346	ENSG00000224666	SKCM
hsa05321	Inflammatory bowel disease (IBD)	0.030346	ENSG00000224666	SKCM
hsa05162	Measles	0.0324939	ENSG00000224666	SKCM
hsa04115	p53 signaling pathway	0.000359926	ENSG00000224818	SKCM
hsa04115	p53 signaling pathway	7.10804e-08	ENSG00000225511	SKCM
hsa05222	Small cell lung cancer	0.000206076	ENSG00000225511	SKCM
hsa05214	Glioma	0.000643092	ENSG00000225511	SKCM
hsa05218	Melanoma	0.000643092	ENSG00000225511	SKCM
hsa05220	Chronic myeloid leukemia	0.000646216	ENSG00000225511	SKCM
hsa05216	Thyroid cancer	0.000646216	ENSG00000225511	SKCM
hsa04974	Protein digestion and absorption	0.00109828	ENSG00000225511	SKCM
hsa05213	Endometrial cancer	0.00293839	ENSG00000225511	SKCM
hsa05217	Basal cell carcinoma	0.00361687	ENSG00000225511	SKCM
hsa05223	Non-small cell lung cancer	0.00390616	ENSG00000225511	SKCM
hsa05212	Pancreatic cancer	0.00584196	ENSG00000225511	SKCM
hsa05210	Colorectal cancer	0.00907686	ENSG00000225511	SKCM
hsa05202	Transcriptional misregulation in cancer	0.0181267	ENSG00000225511	SKCM
hsa05169	Epstein-Barr virus infection	0.0238921	ENSG00000225511	SKCM
hsa05165	Human papillomavirus infection	0.0380844	ENSG00000225511	SKCM
hsa04210	Apoptosis	0.0380844	ENSG00000225511	SKCM
hsa05161	Hepatitis B	0.0436755	ENSG00000225511	SKCM
hsa05224	Breast cancer	0.0436755	ENSG00000225511	SKCM
hsa05226	Gastric cancer	0.0436755	ENSG00000225511	SKCM
hsa01524	Platinum drug resistance	0.0463332	ENSG00000225511	SKCM
hsa04141	Protein processing in endoplasmic reticulum	0.00197152	ENSG00000231666	SKCM
hsa04115	p53 signaling pathway	5.10859e-08	ENSG00000234546	SKCM
hsa01524	Platinum drug resistance	0.00166086	ENSG00000234546	SKCM
hsa05217	Basal cell carcinoma	0.0463937	ENSG00000234546	SKCM
hsa05216	Thyroid cancer	0.0463937	ENSG00000234546	SKCM
hsa05214	Glioma	0.0472995	ENSG00000234546	SKCM
hsa05218	Melanoma	0.0472995	ENSG00000234546	SKCM
hsa00071	Fatty acid degradation	0.0472995	ENSG00000234546	SKCM
hsa05220	Chronic myeloid leukemia	0.0472995	ENSG00000234546	SKCM
hsa04974	Protein digestion and absorption	2.29111e-06	ENSG00000237512	SKCM
hsa04350	TGF-beta signaling pathway	0.000993576	ENSG00000237512	SKCM
hsa04512	ECM-receptor interaction	0.00531415	ENSG00000237512	SKCM
hsa04926	Relaxin signaling pathway	0.0118438	ENSG00000237512	SKCM
hsa05165	Human papillomavirus infection	0.041263	ENSG00000237512	SKCM
hsa04115	p53 signaling pathway	2.23919e-09	ENSG00000250337	SKCM
hsa05214	Glioma	0.00370469	ENSG00000250337	SKCM
hsa05218	Melanoma	0.00370469	ENSG00000250337	SKCM
hsa05220	Chronic myeloid leukemia	0.00370469	ENSG00000250337	SKCM
hsa05216	Thyroid cancer	0.00820903	ENSG00000250337	SKCM
hsa05213	Endometrial cancer	0.0261832	ENSG00000250337	SKCM
hsa05217	Basal cell carcinoma	0.028631	ENSG00000250337	SKCM
hsa05223	Non-small cell lung cancer	0.0287166	ENSG00000250337	SKCM
hsa05212	Pancreatic cancer	0.0370767	ENSG00000250337	SKCM
hsa05202	Transcriptional misregulation in cancer	0.0450973	ENSG00000250337	SKCM
hsa05210	Colorectal cancer	0.0450973	ENSG00000250337	SKCM
hsa05222	Small cell lung cancer	0.0469887	ENSG00000250337	SKCM
hsa05169	Epstein-Barr virus infection	0.0469887	ENSG00000250337	SKCM
hsa04115	p53 signaling pathway	7.62343e-05	ENSG00000253878	SKCM
hsa01524	Platinum drug resistance	0.0251313	ENSG00000253878	SKCM
hsa04060	Cytokine-cytokine receptor interaction	8.27198e-05	ENSG00000268355	SKCM
hsa04650	Natural killer cell mediated cytotoxicity	0.00133936	ENSG00000268355	SKCM
hsa04062	Chemokine signaling pathway	0.00407183	ENSG00000268355	SKCM
hsa05340	Primary immunodeficiency	0.00932546	ENSG00000268355	SKCM
hsa04064	NF-kappa B signaling pathway	0.0161656	ENSG00000268355	SKCM
hsa04662	B cell receptor signaling pathway	0.0180343	ENSG00000268355	SKCM
hsa04625	C-type lectin receptor signaling pathway	0.0201372	ENSG00000268355	SKCM
hsa05167	Kaposi sarcoma-associated herpesvirus infection	0.031296	ENSG00000268355	SKCM
hsa04666	Fc gamma R-mediated phagocytosis	0.0432795	ENSG00000268355	SKCM
hsa04630	JAK-STAT signaling pathway	0.0432795	ENSG00000268355	SKCM
hsa04380	Osteoclast differentiation	0.0439909	ENSG00000268355	SKCM
hsa04216	Ferroptosis	0.0494249	ENSG00000268355	SKCM
hsa05150	Staphylococcus aureus infection	8.20793e-10	ENSG00000272081	SKCM
hsa04380	Osteoclast differentiation	2.33901e-08	ENSG00000272081	SKCM
hsa04610	Complement and coagulation cascades	3.70215e-07	ENSG00000272081	SKCM
hsa05152	Tuberculosis	7.15802e-05	ENSG00000272081	SKCM
hsa05133	Pertussis	0.00168694	ENSG00000272081	SKCM
hsa04670	Leukocyte transendothelial migration	0.02192	ENSG00000272081	SKCM
hsa04611	Platelet activation	0.0326514	ENSG00000272081	SKCM
hsa04060	Cytokine-cytokine receptor interaction	0.0326514	ENSG00000272081	SKCM
hsa04662	B cell receptor signaling pathway	0.0326514	ENSG00000272081	SKCM
hsa05140	Leishmaniasis	0.0365544	ENSG00000272081	SKCM
hsa05164	Influenza A	1.62922e-08	ENSG00000224666	STAD
hsa05168	Herpes simplex infection	2.50501e-07	ENSG00000224666	STAD
hsa04621	NOD-like receptor signaling pathway	3.13912e-07	ENSG00000224666	STAD
hsa05162	Measles	6.16107e-07	ENSG00000224666	STAD
hsa05169	Epstein-Barr virus infection	2.50471e-06	ENSG00000224666	STAD
hsa04620	Toll-like receptor signaling pathway	0.0001598	ENSG00000224666	STAD
hsa05167	Kaposi sarcoma-associated herpesvirus infection	0.000162254	ENSG00000224666	STAD
hsa04062	Chemokine signaling pathway	0.000169555	ENSG00000224666	STAD
hsa05150	Staphylococcus aureus infection	0.000617565	ENSG00000224666	STAD
hsa04380	Osteoclast differentiation	0.000617565	ENSG00000224666	STAD
hsa05160	Hepatitis C	0.000687571	ENSG00000224666	STAD
hsa04060	Cytokine-cytokine receptor interaction	0.000758027	ENSG00000224666	STAD
hsa05323	Rheumatoid arthritis	0.00133573	ENSG00000224666	STAD
hsa04622	RIG-I-like receptor signaling pathway	0.0017389	ENSG00000224666	STAD
hsa04612	Antigen processing and presentation	0.00298748	ENSG00000224666	STAD
hsa05152	Tuberculosis	0.00621907	ENSG00000224666	STAD
hsa04623	Cytosolic DNA-sensing pathway	0.00621907	ENSG00000224666	STAD
hsa04217	Necroptosis	0.0120365	ENSG00000224666	STAD
hsa04668	TNF signaling pathway	0.0208275	ENSG00000224666	STAD
hsa05020	Prion diseases	0.0275543	ENSG00000224666	STAD
hsa04145	Phagosome	0.0290538	ENSG00000224666	STAD
hsa05340	Primary immunodeficiency	0.0308791	ENSG00000224666	STAD
hsa04142	Lysosome	0.0327621	ENSG00000224666	STAD
hsa04064	NF-kappa B signaling pathway	0.0382816	ENSG00000224666	STAD
hsa05322	Systemic lupus erythematosus	0.0467287	ENSG00000224666	STAD
hsa04392	Hippo signaling pathway	0.0131723	ENSG00000224818	STAD
hsa05205	Proteoglycans in cancer	0.0131723	ENSG00000224818	STAD
hsa04510	Focal adhesion	0.0131723	ENSG00000224818	STAD
hsa04145	Phagosome	0.0131723	ENSG00000224818	STAD
hsa04115	p53 signaling pathway	0.00868513	ENSG00000234546	STAD
hsa04270	Vascular smooth muscle contraction	6.93213e-06	ENSG00000237886	STAD
hsa04022	cGMP-PKG signaling pathway	8.11728e-06	ENSG00000237886	STAD
hsa04810	Regulation of actin cytoskeleton	0.000100488	ENSG00000237886	STAD
hsa04510	Focal adhesion	0.000270505	ENSG00000237886	STAD
hsa05414	Dilated cardiomyopathy (DCM)	0.01554	ENSG00000237886	STAD
hsa04921	Oxytocin signaling pathway	0.0376738	ENSG00000237886	STAD
hsa03040	Spliceosome	6.51222e-07	ENSG00000248100	STAD
hsa03013	RNA transport	2.81408e-06	ENSG00000248100	STAD
hsa03015	mRNA surveillance pathway	6.36286e-05	ENSG00000248100	STAD
hsa04510	Focal adhesion	0.00212244	ENSG00000248429	STAD
hsa04810	Regulation of actin cytoskeleton	0.011711	ENSG00000248429	STAD
hsa05165	Human papillomavirus infection	0.0168706	ENSG00000248429	STAD
hsa04512	ECM-receptor interaction	0.0168706	ENSG00000248429	STAD
hsa04115	p53 signaling pathway	0.000101073	ENSG00000250337	STAD
hsa05170	Human immunodeficiency virus 1 infection	0.00427598	ENSG00000250337	STAD
hsa01524	Platinum drug resistance	0.00635101	ENSG00000250337	STAD
hsa05150	Staphylococcus aureus infection	0.0137418	ENSG00000250337	STAD
hsa00562	Inositol phosphate metabolism	0.0365389	ENSG00000253878	STAD
hsa03460	Fanconi anemia pathway	0.0478059	ENSG00000253878	STAD
hsa04070	Phosphatidylinositol signaling system	0.0478059	ENSG00000253878	STAD
hsa04512	ECM-receptor interaction	0	ENSG00000255400	STAD
hsa04974	Protein digestion and absorption	4.64428e-11	ENSG00000255400	STAD
hsa04510	Focal adhesion	1.87357e-09	ENSG00000255400	STAD
hsa05165	Human papillomavirus infection	1.66533e-07	ENSG00000255400	STAD
hsa04933	AGE-RAGE signaling pathway in diabetic complications	1.34758e-05	ENSG00000255400	STAD
hsa04151	PI3K-Akt signaling pathway	1.48967e-05	ENSG00000255400	STAD
hsa05205	Proteoglycans in cancer	2.13522e-05	ENSG00000255400	STAD
hsa05146	Amoebiasis	0.000104552	ENSG00000255400	STAD
hsa04926	Relaxin signaling pathway	0.00675193	ENSG00000255400	STAD
hsa05414	Dilated cardiomyopathy (DCM)	0.00921245	ENSG00000255400	STAD
hsa05222	Small cell lung cancer	0.00927922	ENSG00000255400	STAD
hsa04810	Regulation of actin cytoskeleton	0.0116696	ENSG00000255400	STAD
hsa05412	Arrhythmogenic right ventricular cardiomyopathy (ARVC)	0.0299949	ENSG00000255400	STAD
hsa05410	Hypertrophic cardiomyopathy (HCM)	0.0471808	ENSG00000255400	STAD
hsa04510	Focal adhesion	1.97332e-07	ENSG00000258602	STAD
hsa04810	Regulation of actin cytoskeleton	0.000150731	ENSG00000258602	STAD
hsa04022	cGMP-PKG signaling pathway	0.000413827	ENSG00000258602	STAD
hsa04270	Vascular smooth muscle contraction	0.00180533	ENSG00000258602	STAD
hsa05100	Bacterial invasion of epithelial cells	0.00523701	ENSG00000258602	STAD
hsa05414	Dilated cardiomyopathy (DCM)	0.01295	ENSG00000258602	STAD
hsa05205	Proteoglycans in cancer	0.031738	ENSG00000258602	STAD
hsa00600	Sphingolipid metabolism	0.0204587	ENSG00000262445	STAD
hsa04512	ECM-receptor interaction	1.05872e-05	ENSG00000263718	STAD
hsa04510	Focal adhesion	7.74019e-05	ENSG00000263718	STAD
hsa04810	Regulation of actin cytoskeleton	9.10701e-05	ENSG00000263718	STAD
hsa05222	Small cell lung cancer	9.10701e-05	ENSG00000263718	STAD
hsa05412	Arrhythmogenic right ventricular cardiomyopathy (ARVC)	0.00126107	ENSG00000263718	STAD
hsa05165	Human papillomavirus infection	0.0081463	ENSG00000263718	STAD
hsa05100	Bacterial invasion of epithelial cells	0.0100611	ENSG00000263718	STAD
hsa05145	Toxoplasmosis	0.0132422	ENSG00000263718	STAD
hsa05410	Hypertrophic cardiomyopathy (HCM)	0.0146483	ENSG00000263718	STAD
hsa05414	Dilated cardiomyopathy (DCM)	0.0203604	ENSG00000263718	STAD
hsa04520	Adherens junction	0.0442999	ENSG00000263718	STAD
hsa05150	Staphylococcus aureus infection	1.97242e-11	ENSG00000268355	STAD
hsa04670	Leukocyte transendothelial migration	1.73503e-05	ENSG00000268355	STAD
hsa04062	Chemokine signaling pathway	1.73503e-05	ENSG00000268355	STAD
hsa04514	Cell adhesion molecules (CAMs)	1.87012e-05	ENSG00000268355	STAD
hsa04610	Complement and coagulation cascades	1.87012e-05	ENSG00000268355	STAD
hsa04380	Osteoclast differentiation	2.74938e-05	ENSG00000268355	STAD
hsa04810	Regulation of actin cytoskeleton	3.51112e-05	ENSG00000268355	STAD
hsa05340	Primary immunodeficiency	4.71852e-05	ENSG00000268355	STAD
hsa05167	Kaposi sarcoma-associated herpesvirus infection	0.000912343	ENSG00000268355	STAD
hsa04650	Natural killer cell mediated cytotoxicity	0.000959124	ENSG00000268355	STAD
hsa04666	Fc gamma R-mediated phagocytosis	0.00207511	ENSG00000268355	STAD
hsa04672	Intestinal immune network for IgA production	0.00230801	ENSG00000268355	STAD
hsa05144	Malaria	0.00230801	ENSG00000268355	STAD
hsa05140	Leishmaniasis	0.00294917	ENSG00000268355	STAD
hsa04660	T cell receptor signaling pathway	0.00305664	ENSG00000268355	STAD
hsa05133	Pertussis	0.00305664	ENSG00000268355	STAD
hsa05416	Viral myocarditis	0.00501927	ENSG00000268355	STAD
hsa05152	Tuberculosis	0.00718311	ENSG00000268355	STAD
hsa05166	Human T-cell leukemia virus 1 infection	0.00865174	ENSG00000268355	STAD
hsa04640	Hematopoietic cell lineage	0.011023	ENSG00000268355	STAD
hsa05162	Measles	0.0134053	ENSG00000268355	STAD
hsa05142	Chagas disease (American trypanosomiasis)	0.0134053	ENSG00000268355	STAD
hsa05322	Systemic lupus erythematosus	0.0134053	ENSG00000268355	STAD
hsa04015	Rap1 signaling pathway	0.0157816	ENSG00000268355	STAD
hsa04659	Th17 cell differentiation	0.0157816	ENSG00000268355	STAD
hsa04060	Cytokine-cytokine receptor interaction	0.0218591	ENSG00000268355	STAD
hsa05020	Prion diseases	0.0225548	ENSG00000268355	STAD
hsa04145	Phagosome	0.0258765	ENSG00000268355	STAD
hsa05323	Rheumatoid arthritis	0.0276501	ENSG00000268355	STAD
hsa04658	Th1 and Th2 cell differentiation	0.029862	ENSG00000268355	STAD
hsa04630	JAK-STAT signaling pathway	0.0346852	ENSG00000268355	STAD
hsa04933	AGE-RAGE signaling pathway in diabetic complications	0.0403403	ENSG00000268355	STAD
hsa03013	RNA transport	0.00352069	ENSG00000270605	STAD
hsa03015	mRNA surveillance pathway	0.010451	ENSG00000270605	STAD
hsa05150	Staphylococcus aureus infection	1.04706e-10	ENSG00000272081	STAD
hsa04142	Lysosome	3.49948e-10	ENSG00000272081	STAD
hsa04380	Osteoclast differentiation	4.94858e-09	ENSG00000272081	STAD
hsa05152	Tuberculosis	7.36931e-07	ENSG00000272081	STAD
hsa04145	Phagosome	1.93394e-05	ENSG00000272081	STAD
hsa04062	Chemokine signaling pathway	4.13294e-05	ENSG00000272081	STAD
hsa05140	Leishmaniasis	0.000203678	ENSG00000272081	STAD
hsa04610	Complement and coagulation cascades	0.000308551	ENSG00000272081	STAD
hsa05323	Rheumatoid arthritis	0.000801854	ENSG00000272081	STAD
hsa04650	Natural killer cell mediated cytotoxicity	0.00263815	ENSG00000272081	STAD
hsa04640	Hematopoietic cell lineage	0.0074108	ENSG00000272081	STAD
hsa05133	Pertussis	0.00845364	ENSG00000272081	STAD
hsa05162	Measles	0.0108293	ENSG00000272081	STAD
hsa04659	Th17 cell differentiation	0.0111742	ENSG00000272081	STAD
hsa04060	Cytokine-cytokine receptor interaction	0.0111742	ENSG00000272081	STAD
hsa04670	Leukocyte transendothelial migration	0.0135016	ENSG00000272081	STAD
hsa04658	Th1 and Th2 cell differentiation	0.0190264	ENSG00000272081	STAD
hsa05167	Kaposi sarcoma-associated herpesvirus infection	0.0243353	ENSG00000272081	STAD
hsa04612	Antigen processing and presentation	0.0330524	ENSG00000272081	STAD
hsa04620	Toll-like receptor signaling pathway	0.0330524	ENSG00000272081	STAD
hsa05416	Viral myocarditis	0.0490356	ENSG00000272081	STAD
hsa04514	Cell adhesion molecules (CAMs)	0.0490356	ENSG00000272081	STAD
hsa03010	Ribosome	6.99441e-14	ENSG00000182165	OV
hsa00190	Oxidative phosphorylation	1.91373e-06	ENSG00000182165	OV
hsa05016	Huntington disease	1.5274e-05	ENSG00000182165	OV
hsa05010	Alzheimer disease	0.000137173	ENSG00000182165	OV
hsa04932	Non-alcoholic fatty liver disease (NAFLD)	0.000186899	ENSG00000182165	OV
hsa05012	Parkinson disease	0.000688529	ENSG00000182165	OV
hsa04714	Thermogenesis	0.00156223	ENSG00000182165	OV
hsa04723	Retrograde endocannabinoid signaling	0.0243737	ENSG00000182165	OV
hsa05162	Measles	2.57044e-11	ENSG00000224666	OV
hsa05168	Herpes simplex infection	3.09395e-06	ENSG00000224666	OV
hsa04060	Cytokine-cytokine receptor interaction	3.24041e-06	ENSG00000224666	OV
hsa05164	Influenza A	3.24041e-06	ENSG00000224666	OV
hsa04621	NOD-like receptor signaling pathway	1.32027e-05	ENSG00000224666	OV
hsa05169	Epstein-Barr virus infection	2.05548e-05	ENSG00000224666	OV
hsa04062	Chemokine signaling pathway	4.34738e-05	ENSG00000224666	OV
hsa04623	Cytosolic DNA-sensing pathway	0.000501462	ENSG00000224666	OV
hsa05160	Hepatitis C	0.000605967	ENSG00000224666	OV
hsa04672	Intestinal immune network for IgA production	0.000650498	ENSG00000224666	OV
hsa04620	Toll-like receptor signaling pathway	0.00230867	ENSG00000224666	OV
hsa04940	Type I diabetes mellitus	0.00230867	ENSG00000224666	OV
hsa04650	Natural killer cell mediated cytotoxicity	0.00230867	ENSG00000224666	OV
hsa04659	Th17 cell differentiation	0.00230867	ENSG00000224666	OV
hsa03050	Proteasome	0.00257883	ENSG00000224666	OV
hsa05320	Autoimmune thyroid disease	0.00607427	ENSG00000224666	OV
hsa05170	Human immunodeficiency virus 1 infection	0.00619981	ENSG00000224666	OV
hsa04612	Antigen processing and presentation	0.00672746	ENSG00000224666	OV
hsa05340	Primary immunodeficiency	0.00719086	ENSG00000224666	OV
hsa05330	Allograft rejection	0.00775651	ENSG00000224666	OV
hsa04217	Necroptosis	0.0081165	ENSG00000224666	OV
hsa04210	Apoptosis	0.00893612	ENSG00000224666	OV
hsa05332	Graft-versus-host disease	0.0096542	ENSG00000224666	OV
hsa05321	Inflammatory bowel disease (IBD)	0.012267	ENSG00000224666	OV
hsa04658	Th1 and Th2 cell differentiation	0.014192	ENSG00000224666	OV
hsa04064	NF-kappa B signaling pathway	0.01648	ENSG00000224666	OV
hsa04640	Hematopoietic cell lineage	0.0176275	ENSG00000224666	OV
hsa05167	Kaposi sarcoma-associated herpesvirus infection	0.0176275	ENSG00000224666	OV
hsa05142	Chagas disease (American trypanosomiasis)	0.0223117	ENSG00000224666	OV
hsa04625	C-type lectin receptor signaling pathway	0.0241029	ENSG00000224666	OV
hsa04514	Cell adhesion molecules (CAMs)	0.03713	ENSG00000224666	OV
hsa05161	Hepatitis B	0.03713	ENSG00000224666	OV
hsa05323	Rheumatoid arthritis	0.0470718	ENSG00000224666	OV
hsa04550	Signaling pathways regulating pluripotency of stem cells	9.29357e-05	ENSG00000224818	OV
hsa04350	TGF-beta signaling pathway	0.00241447	ENSG00000224818	OV
hsa04060	Cytokine-cytokine receptor interaction	0.0030259	ENSG00000224818	OV
hsa04390	Hippo signaling pathway	0.0030259	ENSG00000224818	OV
hsa04360	Axon guidance	0.00713909	ENSG00000224818	OV
hsa04810	Regulation of actin cytoskeleton	0.0291857	ENSG00000224818	OV
hsa04115	p53 signaling pathway	0.0136687	ENSG00000234546	OV
hsa05016	Huntington disease	9.93237e-05	ENSG00000237512	OV
hsa05010	Alzheimer disease	9.93237e-05	ENSG00000237512	OV
hsa05012	Parkinson disease	9.93237e-05	ENSG00000237512	OV
hsa00190	Oxidative phosphorylation	0.000316244	ENSG00000237512	OV
hsa04932	Non-alcoholic fatty liver disease (NAFLD)	0.00453788	ENSG00000237512	OV
hsa04666	Fc gamma R-mediated phagocytosis	0.00555091	ENSG00000237512	OV
hsa05131	Shigellosis	0.00555091	ENSG00000237512	OV
hsa05100	Bacterial invasion of epithelial cells	0.00998612	ENSG00000237512	OV
hsa04260	Cardiac muscle contraction	0.0118412	ENSG00000237512	OV
hsa05132	Salmonella infection	0.0180585	ENSG00000237512	OV
hsa04810	Regulation of actin cytoskeleton	0.0295099	ENSG00000237512	OV
hsa04714	Thermogenesis	0.04489	ENSG00000237512	OV
hsa04510	Focal adhesion	0.000346613	ENSG00000246640	OV
hsa04360	Axon guidance	0.000346613	ENSG00000246640	OV
hsa05412	Arrhythmogenic right ventricular cardiomyopathy (ARVC)	0.00110042	ENSG00000246640	OV
hsa04810	Regulation of actin cytoskeleton	0.00115112	ENSG00000246640	OV
hsa04512	ECM-receptor interaction	0.00141117	ENSG00000246640	OV
hsa05410	Hypertrophic cardiomyopathy (HCM)	0.00141117	ENSG00000246640	OV
hsa05414	Dilated cardiomyopathy (DCM)	0.00204987	ENSG00000246640	OV
hsa04151	PI3K-Akt signaling pathway	0.013718	ENSG00000246640	OV
hsa04010	MAPK signaling pathway	0.0383928	ENSG00000246640	OV
hsa04670	Leukocyte transendothelial migration	0.0383928	ENSG00000246640	OV
hsa04512	ECM-receptor interaction	7.08097e-06	ENSG00000248429	OV
hsa04510	Focal adhesion	7.08097e-06	ENSG00000248429	OV
hsa04151	PI3K-Akt signaling pathway	0.000600226	ENSG00000248429	OV
hsa04974	Protein digestion and absorption	0.0331545	ENSG00000248429	OV
hsa04390	Hippo signaling pathway	0.036524	ENSG00000254951	OV
hsa04510	Focal adhesion	9.58233e-11	ENSG00000258602	OV
hsa04974	Protein digestion and absorption	5.87959e-07	ENSG00000258602	OV
hsa04512	ECM-receptor interaction	2.0146e-05	ENSG00000258602	OV
hsa04810	Regulation of actin cytoskeleton	0.00011884	ENSG00000258602	OV
hsa04151	PI3K-Akt signaling pathway	0.00011884	ENSG00000258602	OV
hsa04933	AGE-RAGE signaling pathway in diabetic complications	0.000510128	ENSG00000258602	OV
hsa05206	MicroRNAs in cancer	0.0115348	ENSG00000258602	OV
hsa05146	Amoebiasis	0.015593	ENSG00000258602	OV
hsa04630	JAK-STAT signaling pathway	0.0158768	ENSG00000258602	OV
hsa04010	MAPK signaling pathway	0.0262725	ENSG00000258602	OV
hsa05165	Human papillomavirus infection	0.0262725	ENSG00000258602	OV
hsa04670	Leukocyte transendothelial migration	0.0262725	ENSG00000258602	OV
hsa05150	Staphylococcus aureus infection	2.10762e-07	ENSG00000268355	OV
hsa04145	Phagosome	2.10762e-07	ENSG00000268355	OV
hsa04610	Complement and coagulation cascades	2.73782e-07	ENSG00000268355	OV
hsa05140	Leishmaniasis	1.47094e-05	ENSG00000268355	OV
hsa05144	Malaria	4.74543e-05	ENSG00000268355	OV
hsa04640	Hematopoietic cell lineage	0.000126974	ENSG00000268355	OV
hsa05152	Tuberculosis	0.000175963	ENSG00000268355	OV
hsa04151	PI3K-Akt signaling pathway	0.000331225	ENSG00000268355	OV
hsa04060	Cytokine-cytokine receptor interaction	0.000424166	ENSG00000268355	OV
hsa04064	NF-kappa B signaling pathway	0.000499761	ENSG00000268355	OV
hsa05340	Primary immunodeficiency	0.000583085	ENSG00000268355	OV
hsa04380	Osteoclast differentiation	0.000762712	ENSG00000268355	OV
hsa04620	Toll-like receptor signaling pathway	0.000799155	ENSG00000268355	OV
hsa04512	ECM-receptor interaction	0.000871669	ENSG00000268355	OV
hsa05146	Amoebiasis	0.00252328	ENSG00000268355	OV
hsa05202	Transcriptional misregulation in cancer	0.00291992	ENSG00000268355	OV
hsa04062	Chemokine signaling pathway	0.00303498	ENSG00000268355	OV
hsa05133	Pertussis	0.00303498	ENSG00000268355	OV
hsa04514	Cell adhesion molecules (CAMs)	0.00671161	ENSG00000268355	OV
hsa04810	Regulation of actin cytoskeleton	0.00756818	ENSG00000268355	OV
hsa04666	Fc gamma R-mediated phagocytosis	0.00787768	ENSG00000268355	OV
hsa05221	Acute myeloid leukemia	0.00787768	ENSG00000268355	OV
hsa04611	Platelet activation	0.0090043	ENSG00000268355	OV
hsa05162	Measles	0.0137315	ENSG00000268355	OV
hsa04659	Th17 cell differentiation	0.0174996	ENSG00000268355	OV
hsa05130	Pathogenic Escherichia coli infection	0.0188587	ENSG00000268355	OV
hsa05134	Legionellosis	0.0188587	ENSG00000268355	OV
hsa05145	Toxoplasmosis	0.0203602	ENSG00000268355	OV
hsa05323	Rheumatoid arthritis	0.0302224	ENSG00000268355	OV
hsa05321	Inflammatory bowel disease (IBD)	0.0356037	ENSG00000268355	OV
hsa04933	AGE-RAGE signaling pathway in diabetic complications	0.0454223	ENSG00000268355	OV
hsa04510	Focal adhesion	1.08045e-06	ENSG00000268460	OV
hsa04512	ECM-receptor interaction	1.08045e-06	ENSG00000268460	OV
hsa04974	Protein digestion and absorption	2.2776e-05	ENSG00000268460	OV
hsa04933	AGE-RAGE signaling pathway in diabetic complications	0.000391878	ENSG00000268460	OV
hsa04810	Regulation of actin cytoskeleton	0.00597543	ENSG00000268460	OV
hsa04270	Vascular smooth muscle contraction	0.00820243	ENSG00000268460	OV
hsa04151	PI3K-Akt signaling pathway	0.00820243	ENSG00000268460	OV
hsa05165	Human papillomavirus infection	0.0167721	ENSG00000268460	OV
hsa04610	Complement and coagulation cascades	0.0191653	ENSG00000268460	OV
hsa05206	MicroRNAs in cancer	0.0217626	ENSG00000268460	OV
hsa04350	TGF-beta signaling pathway	0.0217626	ENSG00000268460	OV
hsa05205	Proteoglycans in cancer	0.0280045	ENSG00000268460	OV
hsa04926	Relaxin signaling pathway	0.0344034	ENSG00000268460	OV
hsa05146	Amoebiasis	0.0344034	ENSG00000268460	OV
hsa04510	Focal adhesion	2.891e-05	ENSG00000268812	OV
hsa04928	Parathyroid hormone synthesis, secretion and action	3.47777e-05	ENSG00000268812	OV
hsa05166	Human T-cell leukemia virus 1 infection	0.00117675	ENSG00000268812	OV
hsa05205	Proteoglycans in cancer	0.00147852	ENSG00000268812	OV
hsa04010	MAPK signaling pathway	0.00359204	ENSG00000268812	OV
hsa04210	Apoptosis	0.00593019	ENSG00000268812	OV
hsa04668	TNF signaling pathway	0.00644855	ENSG00000268812	OV
hsa04912	GnRH signaling pathway	0.0115875	ENSG00000268812	OV
hsa04713	Circadian entrainment	0.0115875	ENSG00000268812	OV
hsa04380	Osteoclast differentiation	0.0115875	ENSG00000268812	OV
hsa01522	Endocrine resistance	0.0115875	ENSG00000268812	OV
hsa04022	cGMP-PKG signaling pathway	0.0115875	ENSG00000268812	OV
hsa04371	Apelin signaling pathway	0.0144137	ENSG00000268812	OV
hsa04915	Estrogen signaling pathway	0.0144137	ENSG00000268812	OV
hsa04270	Vascular smooth muscle contraction	0.0312041	ENSG00000268812	OV
hsa04657	IL-17 signaling pathway	0.0361143	ENSG00000268812	OV
hsa04927	Cortisol synthesis and secretion	0.0361143	ENSG00000268812	OV
hsa03015	mRNA surveillance pathway	0.0146715	ENSG00000270605	OV
hsa05016	Huntington disease	6.43988e-06	ENSG00000204666	UCEC
hsa04115	p53 signaling pathway	2.72902e-06	ENSG00000234546	UCEC
hsa05214	Glioma	0.00149094	ENSG00000234546	UCEC
hsa05218	Melanoma	0.00149094	ENSG00000234546	UCEC
hsa01524	Platinum drug resistance	0.00149094	ENSG00000234546	UCEC
hsa05220	Chronic myeloid leukemia	0.00149094	ENSG00000234546	UCEC
hsa05210	Colorectal cancer	0.00202712	ENSG00000234546	UCEC
hsa05216	Thyroid cancer	0.00353458	ENSG00000234546	UCEC
hsa05161	Hepatitis B	0.0105906	ENSG00000234546	UCEC
hsa05213	Endometrial cancer	0.0105906	ENSG00000234546	UCEC
hsa05217	Basal cell carcinoma	0.0121785	ENSG00000234546	UCEC
hsa05223	Non-small cell lung cancer	0.0127025	ENSG00000234546	UCEC
hsa05212	Pancreatic cancer	0.0169599	ENSG00000234546	UCEC
hsa05202	Transcriptional misregulation in cancer	0.0184134	ENSG00000234546	UCEC
hsa05169	Epstein-Barr virus infection	0.0228727	ENSG00000234546	UCEC
hsa05222	Small cell lung cancer	0.0246199	ENSG00000234546	UCEC
hsa01522	Endocrine resistance	0.0277131	ENSG00000234546	UCEC
hsa04215	Apoptosis	0.0453801	ENSG00000234546	UCEC
hsa04110	Cell cycle	0.0483734	ENSG00000234546	UCEC
