# Supplementary material for: Decoding the lncRNAome Across Diverse Cellular Stresses Reveals Core p53-effector Pan-cancer Suppressive lncRNAs
Source: Cancer Res Commun. 2023 May 11;3(5):842–59. doi: 10.1158/2767-9764.CRC-22-0473 (PMC10173889; doi:10.1158/2767-9764.CRC-22-0473)
Supplement: Supplementary Table S6 — KEGG pathways that have significant negative associations with p53-effector lncRNAs [file crc-22-0473-s13.xlsx]

## Sheet: Table S6
Supplementary Table S6: KEGG pathways that have significant negative associations with p53-effector lncRNAs					Mitra et al.
KEGG pathways	Description	FDR	lncRNA Ensembl ID	Cancer type
hsa04110	Cell cycle	1.06125e-07	ENSG00000182165	BLCA
hsa03430	Mismatch repair	0.000422923	ENSG00000224818	BLCA
hsa03030	DNA replication	0.00216937	ENSG00000224818	BLCA
hsa03440	Homologous recombination	0.00277919	ENSG00000224818	BLCA
hsa03420	Nucleotide excision repair	0.00409676	ENSG00000224818	BLCA
hsa03460	Fanconi anemia pathway	0.00644455	ENSG00000224818	BLCA
hsa03008	Ribosome biogenesis in eukaryotes	9.33123e-07	ENSG00000225511	BLCA
hsa03013	RNA transport	0.00496688	ENSG00000225511	BLCA
hsa04120	Ubiquitin mediated proteolysis	0.0252876	ENSG00000225511	BLCA
hsa03020	RNA polymerase	0.0403761	ENSG00000225511	BLCA
hsa03040	Spliceosome	0.00230889	ENSG00000237886	BLCA
hsa04141	Protein processing in endoplasmic reticulum	0.00533731	ENSG00000237886	BLCA
hsa03013	RNA transport	0.00533731	ENSG00000237886	BLCA
hsa03040	Spliceosome	1.7655e-07	ENSG00000248429	BLCA
hsa03013	RNA transport	0.000597307	ENSG00000248429	BLCA
hsa03008	Ribosome biogenesis in eukaryotes	0.000597307	ENSG00000248429	BLCA
hsa03022	Basal transcription factors	0.0160531	ENSG00000248429	BLCA
hsa04146	Peroxisome	0.00163429	ENSG00000250337	BLCA
hsa03050	Proteasome	0	ENSG00000254951	BLCA
hsa00190	Oxidative phosphorylation	0.000460611	ENSG00000254951	BLCA
hsa05012	Parkinson disease	0.000582356	ENSG00000254951	BLCA
hsa05016	Huntington disease	0.00143734	ENSG00000254951	BLCA
hsa04714	Thermogenesis	0.00143734	ENSG00000254951	BLCA
hsa04932	Non-alcoholic fatty liver disease (NAFLD)	0.00276539	ENSG00000254951	BLCA
hsa03010	Ribosome	0.00567786	ENSG00000254951	BLCA
hsa05010	Alzheimer disease	0.00657704	ENSG00000254951	BLCA
hsa04141	Protein processing in endoplasmic reticulum	4.73172e-11	ENSG00000260193	BLCA
hsa00510	N-Glycan biosynthesis	0.000409051	ENSG00000260193	BLCA
hsa03030	DNA replication	0.000729006	ENSG00000263718	BLCA
hsa03430	Mismatch repair	0.000729006	ENSG00000263718	BLCA
hsa04110	Cell cycle	0.0489934	ENSG00000263718	BLCA
hsa03010	Ribosome	0.00108883	ENSG00000268460	BLCA
hsa03008	Ribosome biogenesis in eukaryotes	6.25908e-09	ENSG00000182165	BRCA
hsa03013	RNA transport	0.00661655	ENSG00000182165	BRCA
hsa03050	Proteasome	2.03247e-06	ENSG00000224592	BRCA
hsa04110	Cell cycle	7.39043e-09	ENSG00000224818	BRCA
hsa03460	Fanconi anemia pathway	4.51201e-05	ENSG00000224818	BRCA
hsa03440	Homologous recombination	6.36286e-05	ENSG00000224818	BRCA
hsa03030	DNA replication	0.000369115	ENSG00000224818	BRCA
hsa03008	Ribosome biogenesis in eukaryotes	0.000406499	ENSG00000224818	BRCA
hsa03430	Mismatch repair	0.000406499	ENSG00000224818	BRCA
hsa03013	RNA transport	0.00172457	ENSG00000224818	BRCA
hsa03020	RNA polymerase	0.0219674	ENSG00000224818	BRCA
hsa04110	Cell cycle	2.64035e-09	ENSG00000225511	BRCA
hsa03008	Ribosome biogenesis in eukaryotes	5.49207e-05	ENSG00000225511	BRCA
hsa04218	Cellular senescence	0.00159762	ENSG00000225511	BRCA
hsa04914	Progesterone-mediated oocyte maturation	0.00927289	ENSG00000225511	BRCA
hsa00970	Aminoacyl-tRNA biosynthesis	0.00927289	ENSG00000225511	BRCA
hsa03008	Ribosome biogenesis in eukaryotes	0.0242276	ENSG00000226965	BRCA
hsa04110	Cell cycle	0.0222894	ENSG00000230098	BRCA
hsa04110	Cell cycle	4.51174e-07	ENSG00000234546	BRCA
hsa03013	RNA transport	6.5875e-05	ENSG00000234546	BRCA
hsa03008	Ribosome biogenesis in eukaryotes	0.000421888	ENSG00000234546	BRCA
hsa03440	Homologous recombination	0.00822135	ENSG00000234546	BRCA
hsa04218	Cellular senescence	0.0304915	ENSG00000234546	BRCA
hsa04114	Oocyte meiosis	0.0304915	ENSG00000234546	BRCA
hsa04914	Progesterone-mediated oocyte maturation	0.0452357	ENSG00000234546	BRCA
hsa04141	Protein processing in endoplasmic reticulum	2.80428e-08	ENSG00000237886	BRCA
hsa03015	mRNA surveillance pathway	0.0404977	ENSG00000237886	BRCA
hsa05211	Renal cell carcinoma	0.0404977	ENSG00000237886	BRCA
hsa04110	Cell cycle	2.79776e-13	ENSG00000246640	BRCA
hsa05166	Human T-cell leukemia virus 1 infection	0.000691588	ENSG00000246640	BRCA
hsa04218	Cellular senescence	0.000691588	ENSG00000246640	BRCA
hsa03040	Spliceosome	0.00427882	ENSG00000246640	BRCA
hsa03430	Mismatch repair	0.0126121	ENSG00000246640	BRCA
hsa05206	MicroRNAs in cancer	0.0381206	ENSG00000246640	BRCA
hsa04114	Oocyte meiosis	0.042919	ENSG00000246640	BRCA
hsa03030	DNA replication	0.042919	ENSG00000246640	BRCA
hsa05222	Small cell lung cancer	0.042919	ENSG00000246640	BRCA
hsa03013	RNA transport	0.0442108	ENSG00000246640	BRCA
hsa04110	Cell cycle	6.32994e-11	ENSG00000248429	BRCA
hsa05166	Human T-cell leukemia virus 1 infection	0.000664985	ENSG00000248429	BRCA
hsa04218	Cellular senescence	0.0038949	ENSG00000248429	BRCA
hsa03008	Ribosome biogenesis in eukaryotes	0.00561354	ENSG00000248429	BRCA
hsa03030	DNA replication	0.00561354	ENSG00000248429	BRCA
hsa03430	Mismatch repair	0.0100887	ENSG00000248429	BRCA
hsa05206	MicroRNAs in cancer	0.0304463	ENSG00000248429	BRCA
hsa04934	Cushing syndrome	0.0316855	ENSG00000248429	BRCA
hsa04114	Oocyte meiosis	0.0365545	ENSG00000248429	BRCA
hsa05222	Small cell lung cancer	0.0365545	ENSG00000248429	BRCA
hsa04914	Progesterone-mediated oocyte maturation	0.0482997	ENSG00000248429	BRCA
hsa05219	Bladder cancer	0.0482997	ENSG00000248429	BRCA
hsa04110	Cell cycle	0.0304419	ENSG00000249306	BRCA
hsa03050	Proteasome	0.0304419	ENSG00000249306	BRCA
hsa01200	Carbon metabolism	6.0403e-05	ENSG00000253878	BRCA
hsa01230	Biosynthesis of amino acids	0.000641446	ENSG00000253878	BRCA
hsa00010	Glycolysis / Gluconeogenesis	0.00224146	ENSG00000253878	BRCA
hsa05016	Huntington disease	0.0022462	ENSG00000253878	BRCA
hsa05012	Parkinson disease	0.00443224	ENSG00000253878	BRCA
hsa03060	Protein export	0.00928284	ENSG00000253878	BRCA
hsa05010	Alzheimer disease	0.0130606	ENSG00000253878	BRCA
hsa04932	Non-alcoholic fatty liver disease (NAFLD)	0.0214923	ENSG00000253878	BRCA
hsa05130	Pathogenic Escherichia coli infection	0.0214923	ENSG00000253878	BRCA
hsa03020	RNA polymerase	0.037516	ENSG00000263718	BRCA
hsa04110	Cell cycle	6.85303e-08	ENSG00000268355	BRCA
hsa00020	Citrate cycle (TCA cycle)	0.00337855	ENSG00000268460	BRCA
hsa00630	Glyoxylate and dicarboxylate metabolism	0.00337855	ENSG00000268460	BRCA
hsa01200	Carbon metabolism	0.00433567	ENSG00000268460	BRCA
hsa01210	2-Oxocarboxylic acid metabolism	0.0100851	ENSG00000268460	BRCA
hsa04932	Non-alcoholic fatty liver disease (NAFLD)	0.0104921	ENSG00000268460	BRCA
hsa01230	Biosynthesis of amino acids	0.0415898	ENSG00000268460	BRCA
hsa04141	Protein processing in endoplasmic reticulum	1.72946e-06	ENSG00000270605	BRCA
hsa00970	Aminoacyl-tRNA biosynthesis	0.00423986	ENSG00000270605	BRCA
hsa00510	N-Glycan biosynthesis	0.00529718	ENSG00000270605	BRCA
hsa04962	Vasopressin-regulated water reabsorption	0.00285652	ENSG00000272081	BRCA
hsa04144	Endocytosis	0.0266278	ENSG00000272081	BRCA
hsa04261	Adrenergic signaling in cardiomyocytes	0.0344844	ENSG00000224666	HNSC
hsa04728	Dopaminergic synapse	0.0495146	ENSG00000224666	HNSC
hsa03020	RNA polymerase	0.01549	ENSG00000225511	HNSC
hsa05130	Pathogenic Escherichia coli infection	0.000871173	ENSG00000234546	HNSC
hsa04510	Focal adhesion	2.891e-05	ENSG00000237512	HNSC
hsa04512	ECM-receptor interaction	0.0189908	ENSG00000237512	HNSC
hsa04810	Regulation of actin cytoskeleton	0.0189908	ENSG00000237512	HNSC
hsa05211	Renal cell carcinoma	0.0454545	ENSG00000237886	HNSC
hsa04144	Endocytosis	0.0454545	ENSG00000237886	HNSC
hsa04810	Regulation of actin cytoskeleton	0.0454545	ENSG00000237886	HNSC
hsa03010	Ribosome	2.4435e-06	ENSG00000248429	HNSC
hsa04658	Th1 and Th2 cell differentiation	8.33141e-06	ENSG00000250337	HNSC
hsa04659	Th17 cell differentiation	2.04111e-05	ENSG00000250337	HNSC
hsa05170	Human immunodeficiency virus 1 infection	6.35023e-05	ENSG00000250337	HNSC
hsa05340	Primary immunodeficiency	0.000595544	ENSG00000250337	HNSC
hsa04060	Cytokine-cytokine receptor interaction	0.00734813	ENSG00000250337	HNSC
hsa04062	Chemokine signaling pathway	0.00944602	ENSG00000250337	HNSC
hsa05130	Pathogenic Escherichia coli infection	1.13412e-06	ENSG00000253878	HNSC
hsa05100	Bacterial invasion of epithelial cells	0.012143	ENSG00000253878	HNSC
hsa04540	Gap junction	0.0242903	ENSG00000253878	HNSC
hsa05142	Chagas disease (American trypanosomiasis)	0.0450859	ENSG00000253878	HNSC
hsa04514	Cell adhesion molecules (CAMs)	5.9797e-05	ENSG00000258602	HNSC
hsa04640	Hematopoietic cell lineage	0.000460758	ENSG00000258602	HNSC
hsa05340	Primary immunodeficiency	0.000581536	ENSG00000258602	HNSC
hsa04662	B cell receptor signaling pathway	0.00208215	ENSG00000258602	HNSC
hsa04650	Natural killer cell mediated cytotoxicity	0.00215344	ENSG00000258602	HNSC
hsa04064	NF-kappa B signaling pathway	0.00904496	ENSG00000258602	HNSC
hsa05140	Leishmaniasis	0.0133709	ENSG00000258602	HNSC
hsa05144	Malaria	0.0133709	ENSG00000258602	HNSC
hsa04062	Chemokine signaling pathway	0.0195498	ENSG00000258602	HNSC
hsa05150	Staphylococcus aureus infection	0.020003	ENSG00000258602	HNSC
hsa04660	T cell receptor signaling pathway	0.0455595	ENSG00000258602	HNSC
hsa04510	Focal adhesion	6.18344e-09	ENSG00000260193	HNSC
hsa04144	Endocytosis	0.000945265	ENSG00000260193	HNSC
hsa04512	ECM-receptor interaction	0.00168128	ENSG00000260193	HNSC
hsa04810	Regulation of actin cytoskeleton	0.00276804	ENSG00000260193	HNSC
hsa05100	Bacterial invasion of epithelial cells	0.0042852	ENSG00000260193	HNSC
hsa04151	PI3K-Akt signaling pathway	0.00517115	ENSG00000260193	HNSC
hsa04012	ErbB signaling pathway	0.00741198	ENSG00000260193	HNSC
hsa05206	MicroRNAs in cancer	0.00869727	ENSG00000260193	HNSC
hsa05205	Proteoglycans in cancer	0.0139214	ENSG00000260193	HNSC
hsa04520	Adherens junction	0.0145192	ENSG00000260193	HNSC
hsa04350	TGF-beta signaling pathway	0.0300363	ENSG00000260193	HNSC
hsa04530	Tight junction	0.00181049	ENSG00000262445	HNSC
hsa04520	Adherens junction	0.0112155	ENSG00000262445	HNSC
hsa04066	HIF-1 signaling pathway	0.0288547	ENSG00000268355	HNSC
hsa05130	Pathogenic Escherichia coli infection	0.0288547	ENSG00000268355	HNSC
hsa01200	Carbon metabolism	0.0413654	ENSG00000268355	HNSC
hsa00010	Glycolysis / Gluconeogenesis	0.0463202	ENSG00000268355	HNSC
hsa04062	Chemokine signaling pathway	0.001469	ENSG00000268460	HNSC
hsa04650	Natural killer cell mediated cytotoxicity	0.001469	ENSG00000268460	HNSC
hsa05340	Primary immunodeficiency	0.0101187	ENSG00000268460	HNSC
hsa04514	Cell adhesion molecules (CAMs)	0.0101187	ENSG00000268460	HNSC
hsa04672	Intestinal immune network for IgA production	0.0251312	ENSG00000268460	HNSC
hsa05144	Malaria	0.0251312	ENSG00000268460	HNSC
hsa04670	Leukocyte transendothelial migration	0.0334921	ENSG00000268460	HNSC
hsa00220	Arginine biosynthesis	0.0201158	ENSG00000269729	HNSC
hsa04810	Regulation of actin cytoskeleton	0.000483857	ENSG00000270605	HNSC
hsa05100	Bacterial invasion of epithelial cells	0.0113482	ENSG00000270605	HNSC
hsa04510	Focal adhesion	0.0113482	ENSG00000270605	HNSC
hsa05211	Renal cell carcinoma	0.0320135	ENSG00000270605	HNSC
hsa04520	Adherens junction	0.0322564	ENSG00000270605	HNSC
hsa03010	Ribosome	0	ENSG00000272081	HNSC
hsa03013	RNA transport	0.0260593	ENSG00000272081	HNSC
hsa04550	Signaling pathways regulating pluripotency of stem cells	0.0432664	ENSG00000182165	KIRC
hsa05203	Viral carcinogenesis	0.0432664	ENSG00000182165	KIRC
hsa04810	Regulation of actin cytoskeleton	0.0432664	ENSG00000182165	KIRC
hsa04350	TGF-beta signaling pathway	0.0448208	ENSG00000182165	KIRC
hsa05210	Colorectal cancer	0.0448208	ENSG00000182165	KIRC
hsa04068	FoxO signaling pathway	0.0448208	ENSG00000182165	KIRC
hsa04120	Ubiquitin mediated proteolysis	0.0449107	ENSG00000182165	KIRC
hsa00020	Citrate cycle (TCA cycle)	5.66547e-11	ENSG00000204666	KIRC
hsa01200	Carbon metabolism	1.73021e-07	ENSG00000204666	KIRC
hsa00190	Oxidative phosphorylation	0.000370211	ENSG00000204666	KIRC
hsa00640	Propanoate metabolism	0.000461341	ENSG00000204666	KIRC
hsa04146	Peroxisome	0.00168431	ENSG00000204666	KIRC
hsa00630	Glyoxylate and dicarboxylate metabolism	0.00350719	ENSG00000204666	KIRC
hsa00620	Pyruvate metabolism	0.010933	ENSG00000204666	KIRC
hsa00280	Valine, leucine and isoleucine degradation	0.0256162	ENSG00000204666	KIRC
hsa05010	Alzheimer disease	0.0310298	ENSG00000204666	KIRC
hsa04146	Peroxisome	0.0361233	ENSG00000224592	KIRC
hsa00280	Valine, leucine and isoleucine degradation	0.00020273	ENSG00000224818	KIRC
hsa00020	Citrate cycle (TCA cycle)	0.00210423	ENSG00000224818	KIRC
hsa00640	Propanoate metabolism	0.00210423	ENSG00000224818	KIRC
hsa01200	Carbon metabolism	0.0023989	ENSG00000224818	KIRC
hsa04068	FoxO signaling pathway	0.00484688	ENSG00000224818	KIRC
hsa04140	Autophagy	0.0218522	ENSG00000224818	KIRC
hsa04371	Apelin signaling pathway	0.0282181	ENSG00000224818	KIRC
hsa04150	mTOR signaling pathway	0.0439256	ENSG00000224818	KIRC
hsa00280	Valine, leucine and isoleucine degradation	1.43658e-09	ENSG00000225511	KIRC
hsa00640	Propanoate metabolism	3.29109e-07	ENSG00000225511	KIRC
hsa01200	Carbon metabolism	8.69721e-05	ENSG00000225511	KIRC
hsa00900	Terpenoid backbone biosynthesis	0.00853446	ENSG00000225511	KIRC
hsa00071	Fatty acid degradation	0.00927289	ENSG00000225511	KIRC
hsa00020	Citrate cycle (TCA cycle)	0.0169418	ENSG00000225511	KIRC
hsa00630	Glyoxylate and dicarboxylate metabolism	0.0169418	ENSG00000225511	KIRC
hsa00410	beta-Alanine metabolism	0.0169418	ENSG00000225511	KIRC
hsa00380	Tryptophan metabolism	0.04038	ENSG00000225511	KIRC
hsa04714	Thermogenesis	0.0421163	ENSG00000225511	KIRC
hsa00190	Oxidative phosphorylation	4.30838e-07	ENSG00000231666	KIRC
hsa00020	Citrate cycle (TCA cycle)	0.000215622	ENSG00000231666	KIRC
hsa05012	Parkinson disease	0.000215622	ENSG00000231666	KIRC
hsa01200	Carbon metabolism	0.00143833	ENSG00000231666	KIRC
hsa05016	Huntington disease	0.00243542	ENSG00000231666	KIRC
hsa04932	Non-alcoholic fatty liver disease (NAFLD)	0.00688557	ENSG00000231666	KIRC
hsa04714	Thermogenesis	0.00812254	ENSG00000231666	KIRC
hsa05010	Alzheimer disease	0.0131661	ENSG00000231666	KIRC
hsa00280	Valine, leucine and isoleucine degradation	0.0131661	ENSG00000231666	KIRC
hsa00280	Valine, leucine and isoleucine degradation	0.00157695	ENSG00000237512	KIRC
hsa00410	beta-Alanine metabolism	0.00157695	ENSG00000237512	KIRC
hsa00380	Tryptophan metabolism	0.00380697	ENSG00000237512	KIRC
hsa00071	Fatty acid degradation	0.00457397	ENSG00000237512	KIRC
hsa04146	Peroxisome	0.00850149	ENSG00000237512	KIRC
hsa00640	Propanoate metabolism	0.0121353	ENSG00000237512	KIRC
hsa01200	Carbon metabolism	0.0372192	ENSG00000237512	KIRC
hsa05211	Renal cell carcinoma	0.0432253	ENSG00000237886	KIRC
hsa04141	Protein processing in endoplasmic reticulum	0.0432253	ENSG00000237886	KIRC
hsa04144	Endocytosis	0.0432253	ENSG00000237886	KIRC
hsa00280	Valine, leucine and isoleucine degradation	0	ENSG00000246640	KIRC
hsa00071	Fatty acid degradation	2.13329e-12	ENSG00000246640	KIRC
hsa01212	Fatty acid metabolism	1.44504e-10	ENSG00000246640	KIRC
hsa01200	Carbon metabolism	3.7981e-09	ENSG00000246640	KIRC
hsa00020	Citrate cycle (TCA cycle)	1.03906e-08	ENSG00000246640	KIRC
hsa00640	Propanoate metabolism	1.65864e-08	ENSG00000246640	KIRC
hsa00620	Pyruvate metabolism	4.16228e-05	ENSG00000246640	KIRC
hsa04146	Peroxisome	8.07082e-05	ENSG00000246640	KIRC
hsa00380	Tryptophan metabolism	0.00060014	ENSG00000246640	KIRC
hsa00062	Fatty acid elongation	0.00167262	ENSG00000246640	KIRC
hsa00410	beta-Alanine metabolism	0.00179292	ENSG00000246640	KIRC
hsa00190	Oxidative phosphorylation	0.00249591	ENSG00000246640	KIRC
hsa00310	Lysine degradation	0.00393292	ENSG00000246640	KIRC
hsa00900	Terpenoid backbone biosynthesis	0.00494757	ENSG00000246640	KIRC
hsa01040	Biosynthesis of unsaturated fatty acids	0.0104979	ENSG00000246640	KIRC
hsa03320	PPAR signaling pathway	0.0106911	ENSG00000246640	KIRC
hsa00650	Butanoate metabolism	0.0106911	ENSG00000246640	KIRC
hsa00630	Glyoxylate and dicarboxylate metabolism	0.0132271	ENSG00000246640	KIRC
hsa04721	Synaptic vesicle cycle	0.0295578	ENSG00000246640	KIRC
hsa01210	2-Oxocarboxylic acid metabolism	0.0295578	ENSG00000246640	KIRC
hsa05120	Epithelial cell signaling in Helicobacter pylori infection	0.0382451	ENSG00000246640	KIRC
hsa00190	Oxidative phosphorylation	9.09273e-13	ENSG00000248429	KIRC
hsa05012	Parkinson disease	1.35225e-12	ENSG00000248429	KIRC
hsa05016	Huntington disease	1.35225e-12	ENSG00000248429	KIRC
hsa05010	Alzheimer disease	1.3779e-12	ENSG00000248429	KIRC
hsa04932	Non-alcoholic fatty liver disease (NAFLD)	1.3779e-12	ENSG00000248429	KIRC
hsa04714	Thermogenesis	1.81155e-11	ENSG00000248429	KIRC
hsa04723	Retrograde endocannabinoid signaling	2.75265e-05	ENSG00000248429	KIRC
hsa04260	Cardiac muscle contraction	0.000901719	ENSG00000248429	KIRC
hsa03010	Ribosome	0.00392254	ENSG00000248429	KIRC
hsa04146	Peroxisome	0.00952224	ENSG00000248429	KIRC
hsa04068	FoxO signaling pathway	0.0242861	ENSG00000249306	KIRC
hsa04670	Leukocyte transendothelial migration	0.00127541	ENSG00000253878	KIRC
hsa04611	Platelet activation	0.00138164	ENSG00000253878	KIRC
hsa04728	Dopaminergic synapse	0.00153839	ENSG00000253878	KIRC
hsa04014	Ras signaling pathway	0.0041147	ENSG00000253878	KIRC
hsa04015	Rap1 signaling pathway	0.00517771	ENSG00000253878	KIRC
hsa04720	Long-term potentiation	0.00517771	ENSG00000253878	KIRC
hsa04713	Circadian entrainment	0.0258278	ENSG00000253878	KIRC
hsa04924	Renin secretion	0.0258278	ENSG00000253878	KIRC
hsa04120	Ubiquitin mediated proteolysis	0.0258278	ENSG00000253878	KIRC
hsa04371	Apelin signaling pathway	0.0258278	ENSG00000253878	KIRC
hsa05034	Alcoholism	0.0258278	ENSG00000253878	KIRC
hsa04261	Adrenergic signaling in cardiomyocytes	0.0298417	ENSG00000253878	KIRC
hsa04062	Chemokine signaling pathway	0.0299828	ENSG00000253878	KIRC
hsa03050	Proteasome	0.0340849	ENSG00000253878	KIRC
hsa04510	Focal adhesion	0.0340849	ENSG00000253878	KIRC
hsa04724	Glutamatergic synapse	0.0340849	ENSG00000253878	KIRC
hsa04022	cGMP-PKG signaling pathway	0.0426575	ENSG00000253878	KIRC
hsa05170	Human immunodeficiency virus 1 infection	0.0426575	ENSG00000253878	KIRC
hsa03013	RNA transport	0.0426575	ENSG00000253878	KIRC
hsa04530	Tight junction	0.0463224	ENSG00000253878	KIRC
hsa04141	Protein processing in endoplasmic reticulum	0.000296798	ENSG00000260193	KIRC
hsa03060	Protein export	0.0132235	ENSG00000260193	KIRC
hsa00640	Propanoate metabolism	1.36698e-07	ENSG00000263718	KIRC
hsa00280	Valine, leucine and isoleucine degradation	1.36698e-07	ENSG00000263718	KIRC
hsa01200	Carbon metabolism	2.31296e-05	ENSG00000263718	KIRC
hsa00020	Citrate cycle (TCA cycle)	0.000876617	ENSG00000263718	KIRC
hsa00410	beta-Alanine metabolism	0.0159162	ENSG00000263718	KIRC
hsa04714	Thermogenesis	0	ENSG00000268355	KIRC
hsa05016	Huntington disease	0	ENSG00000268355	KIRC
hsa05010	Alzheimer disease	0	ENSG00000268355	KIRC
hsa04932	Non-alcoholic fatty liver disease (NAFLD)	0	ENSG00000268355	KIRC
hsa05012	Parkinson disease	0	ENSG00000268355	KIRC
hsa00190	Oxidative phosphorylation	0	ENSG00000268355	KIRC
hsa04723	Retrograde endocannabinoid signaling	2.57087e-08	ENSG00000268355	KIRC
hsa04260	Cardiac muscle contraction	2.58547e-05	ENSG00000268355	KIRC
hsa03010	Ribosome	4.0385e-05	ENSG00000268355	KIRC
hsa00020	Citrate cycle (TCA cycle)	0.00118723	ENSG00000268355	KIRC
hsa01200	Carbon metabolism	0.00361072	ENSG00000268355	KIRC
hsa00620	Pyruvate metabolism	0.00364276	ENSG00000268355	KIRC
hsa00270	Cysteine and methionine metabolism	0.00824999	ENSG00000268355	KIRC
hsa00280	Valine, leucine and isoleucine degradation	0.00846395	ENSG00000268355	KIRC
hsa00062	Fatty acid elongation	0.0121315	ENSG00000268355	KIRC
hsa01200	Carbon metabolism	0	ENSG00000268460	KIRC
hsa00071	Fatty acid degradation	1.6262e-12	ENSG00000268460	KIRC
hsa00280	Valine, leucine and isoleucine degradation	3.85858e-12	ENSG00000268460	KIRC
hsa00640	Propanoate metabolism	1.51953e-11	ENSG00000268460	KIRC
hsa01212	Fatty acid metabolism	4.09887e-08	ENSG00000268460	KIRC
hsa00010	Glycolysis / Gluconeogenesis	8.01074e-08	ENSG00000268460	KIRC
hsa00020	Citrate cycle (TCA cycle)	1.97961e-07	ENSG00000268460	KIRC
hsa04146	Peroxisome	5.33711e-07	ENSG00000268460	KIRC
hsa00410	beta-Alanine metabolism	5.2901e-06	ENSG00000268460	KIRC
hsa03320	PPAR signaling pathway	2.03413e-05	ENSG00000268460	KIRC
hsa00630	Glyoxylate and dicarboxylate metabolism	7.57558e-05	ENSG00000268460	KIRC
hsa00620	Pyruvate metabolism	0.000345248	ENSG00000268460	KIRC
hsa00380	Tryptophan metabolism	0.000370789	ENSG00000268460	KIRC
hsa04966	Collecting duct acid secretion	0.000635771	ENSG00000268460	KIRC
hsa00062	Fatty acid elongation	0.00101375	ENSG00000268460	KIRC
hsa00190	Oxidative phosphorylation	0.00160333	ENSG00000268460	KIRC
hsa00310	Lysine degradation	0.002696	ENSG00000268460	KIRC
hsa01200	Carbon metabolism	1.97774e-07	ENSG00000268812	KIRC
hsa00280	Valine, leucine and isoleucine degradation	1.90765e-06	ENSG00000268812	KIRC
hsa00071	Fatty acid degradation	1.54763e-05	ENSG00000268812	KIRC
hsa00020	Citrate cycle (TCA cycle)	2.28847e-05	ENSG00000268812	KIRC
hsa00190	Oxidative phosphorylation	2.29392e-05	ENSG00000268812	KIRC
hsa00640	Propanoate metabolism	2.29392e-05	ENSG00000268812	KIRC
hsa04714	Thermogenesis	0.00236395	ENSG00000268812	KIRC
hsa01212	Fatty acid metabolism	0.00326607	ENSG00000268812	KIRC
hsa04146	Peroxisome	0.0043576	ENSG00000268812	KIRC
hsa04932	Non-alcoholic fatty liver disease (NAFLD)	0.0150272	ENSG00000268812	KIRC
hsa00380	Tryptophan metabolism	0.0150272	ENSG00000268812	KIRC
hsa01200	Carbon metabolism	0	ENSG00000269729	KIRC
hsa00280	Valine, leucine and isoleucine degradation	0	ENSG00000269729	KIRC
hsa00640	Propanoate metabolism	8.88289e-12	ENSG00000269729	KIRC
hsa00071	Fatty acid degradation	1.09987e-11	ENSG00000269729	KIRC
hsa00650	Butanoate metabolism	8.38259e-08	ENSG00000269729	KIRC
hsa00020	Citrate cycle (TCA cycle)	1.28823e-07	ENSG00000269729	KIRC
hsa00010	Glycolysis / Gluconeogenesis	5.09601e-07	ENSG00000269729	KIRC
hsa00620	Pyruvate metabolism	9.24405e-07	ENSG00000269729	KIRC
hsa00630	Glyoxylate and dicarboxylate metabolism	2.49967e-06	ENSG00000269729	KIRC
hsa00410	beta-Alanine metabolism	2.8758e-06	ENSG00000269729	KIRC
hsa03320	PPAR signaling pathway	9.89673e-06	ENSG00000269729	KIRC
hsa00380	Tryptophan metabolism	1.5473e-05	ENSG00000269729	KIRC
hsa01212	Fatty acid metabolism	5.19064e-05	ENSG00000269729	KIRC
hsa00072	Synthesis and degradation of ketone bodies	0.000111764	ENSG00000269729	KIRC
hsa00340	Histidine metabolism	0.000180961	ENSG00000269729	KIRC
hsa04146	Peroxisome	0.000187111	ENSG00000269729	KIRC
hsa00062	Fatty acid elongation	0.00063004	ENSG00000269729	KIRC
hsa00310	Lysine degradation	0.0017011	ENSG00000269729	KIRC
hsa00260	Glycine, serine and threonine metabolism	0.00235314	ENSG00000269729	KIRC
hsa00900	Terpenoid backbone biosynthesis	0.00242249	ENSG00000269729	KIRC
hsa00330	Arginine and proline metabolism	0.0061988	ENSG00000269729	KIRC
hsa00190	Oxidative phosphorylation	0.0214829	ENSG00000269729	KIRC
hsa00670	One carbon pool by folate	0.0270146	ENSG00000269729	KIRC
hsa04714	Thermogenesis	0.0329895	ENSG00000269729	KIRC
hsa04141	Protein processing in endoplasmic reticulum	0.000151422	ENSG00000270605	KIRC
hsa04144	Endocytosis	0.0011943	ENSG00000270605	KIRC
hsa04520	Adherens junction	0.0473839	ENSG00000270605	KIRC
hsa00510	N-Glycan biosynthesis	0.0473839	ENSG00000270605	KIRC
hsa03022	Basal transcription factors	0.010466	ENSG00000182165	LIHC
hsa04141	Protein processing in endoplasmic reticulum	0.00142834	ENSG00000234546	LIHC
hsa00071	Fatty acid degradation	3.09712e-10	ENSG00000237512	LIHC
hsa00280	Valine, leucine and isoleucine degradation	4.86741e-10	ENSG00000237512	LIHC
hsa04146	Peroxisome	2.1637e-08	ENSG00000237512	LIHC
hsa00410	beta-Alanine metabolism	2.1582e-05	ENSG00000237512	LIHC
hsa00640	Propanoate metabolism	2.1829e-05	ENSG00000237512	LIHC
hsa01200	Carbon metabolism	0.000429933	ENSG00000237512	LIHC
hsa03320	PPAR signaling pathway	0.000588104	ENSG00000237512	LIHC
hsa01212	Fatty acid metabolism	0.00255473	ENSG00000237512	LIHC
hsa00630	Glyoxylate and dicarboxylate metabolism	0.00255473	ENSG00000237512	LIHC
hsa00982	Drug metabolism	0.00291895	ENSG00000237512	LIHC
hsa04216	Ferroptosis	0.00856751	ENSG00000237512	LIHC
hsa00010	Glycolysis / Gluconeogenesis	0.0133586	ENSG00000237512	LIHC
hsa00053	Ascorbate and aldarate metabolism	0.0155785	ENSG00000237512	LIHC
hsa00650	Butanoate metabolism	0.0166833	ENSG00000237512	LIHC
hsa00330	Arginine and proline metabolism	0.0168414	ENSG00000237512	LIHC
hsa04979	Cholesterol metabolism	0.0168414	ENSG00000237512	LIHC
hsa00980	Metabolism of xenobiotics by cytochrome P450	0.0170971	ENSG00000237512	LIHC
hsa05204	Chemical carcinogenesis	0.0240547	ENSG00000237512	LIHC
hsa00120	Primary bile acid biosynthesis	0.0306446	ENSG00000237512	LIHC
hsa00350	Tyrosine metabolism	0.0306446	ENSG00000237512	LIHC
hsa00770	Pantothenate and CoA biosynthesis	0.039489	ENSG00000237512	LIHC
hsa00260	Glycine, serine and threonine metabolism	0.039489	ENSG00000237512	LIHC
hsa00380	Tryptophan metabolism	0.039489	ENSG00000237512	LIHC
hsa04975	Fat digestion and absorption	0.0401754	ENSG00000237512	LIHC
hsa00830	Retinol metabolism	0.0401754	ENSG00000237512	LIHC
hsa00220	Arginine biosynthesis	0.0422788	ENSG00000237512	LIHC
hsa04920	Adipocytokine signaling pathway	0.0422788	ENSG00000237512	LIHC
hsa04146	Peroxisome	0.000791493	ENSG00000268355	LIHC
hsa00830	Retinol metabolism	0.00101715	ENSG00000268355	LIHC
hsa00280	Valine, leucine and isoleucine degradation	0.00112987	ENSG00000268355	LIHC
hsa00620	Pyruvate metabolism	0.00425528	ENSG00000268355	LIHC
hsa00190	Oxidative phosphorylation	0.00475989	ENSG00000268355	LIHC
hsa00071	Fatty acid degradation	0.00475989	ENSG00000268355	LIHC
hsa00982	Drug metabolism	0.00475989	ENSG00000268355	LIHC
hsa05012	Parkinson disease	0.00475989	ENSG00000268355	LIHC
hsa01212	Fatty acid metabolism	0.00475989	ENSG00000268355	LIHC
hsa00980	Metabolism of xenobiotics by cytochrome P450	0.00475989	ENSG00000268355	LIHC
hsa04932	Non-alcoholic fatty liver disease (NAFLD)	0.005144	ENSG00000268355	LIHC
hsa00650	Butanoate metabolism	0.0054171	ENSG00000268355	LIHC
hsa00640	Propanoate metabolism	0.00850114	ENSG00000268355	LIHC
hsa00140	Steroid hormone biosynthesis	0.00967639	ENSG00000268355	LIHC
hsa00260	Glycine, serine and threonine metabolism	0.0175471	ENSG00000268355	LIHC
hsa00100	Steroid biosynthesis	0.0200212	ENSG00000268355	LIHC
hsa01200	Carbon metabolism	0.0265103	ENSG00000268355	LIHC
hsa00983	Drug metabolism	0.0265103	ENSG00000268355	LIHC
hsa05204	Chemical carcinogenesis	0.0296566	ENSG00000268355	LIHC
hsa00330	Arginine and proline metabolism	0.0305836	ENSG00000268355	LIHC
hsa05010	Alzheimer disease	0.0342616	ENSG00000268355	LIHC
hsa00053	Ascorbate and aldarate metabolism	0.0413256	ENSG00000268355	LIHC
hsa01200	Carbon metabolism	2.4936e-06	ENSG00000270605	LIHC
hsa00020	Citrate cycle (TCA cycle)	9.17339e-06	ENSG00000270605	LIHC
hsa00630	Glyoxylate and dicarboxylate metabolism	0.000221187	ENSG00000270605	LIHC
hsa05012	Parkinson disease	0.000551943	ENSG00000270605	LIHC
hsa05016	Huntington disease	0.000551943	ENSG00000270605	LIHC
hsa00640	Propanoate metabolism	0.00408422	ENSG00000270605	LIHC
hsa04932	Non-alcoholic fatty liver disease (NAFLD)	0.0041502	ENSG00000270605	LIHC
hsa05010	Alzheimer disease	0.00858133	ENSG00000270605	LIHC
hsa00190	Oxidative phosphorylation	0.0132778	ENSG00000270605	LIHC
hsa04714	Thermogenesis	0.0396088	ENSG00000270605	LIHC
hsa04919	Thyroid hormone signaling pathway	0.0442861	ENSG00000182165	LUAD
hsa04350	TGF-beta signaling pathway	0.0442861	ENSG00000182165	LUAD
hsa00310	Lysine degradation	0.0442861	ENSG00000182165	LUAD
hsa04141	Protein processing in endoplasmic reticulum	3.67416e-10	ENSG00000204666	LUAD
hsa04110	Cell cycle	2.87973e-07	ENSG00000204666	LUAD
hsa00010	Glycolysis / Gluconeogenesis	0.000510062	ENSG00000204666	LUAD
hsa04114	Oocyte meiosis	0.0050514	ENSG00000204666	LUAD
hsa01230	Biosynthesis of amino acids	0.00563135	ENSG00000204666	LUAD
hsa01200	Carbon metabolism	0.0124533	ENSG00000204666	LUAD
hsa04914	Progesterone-mediated oocyte maturation	0.0227984	ENSG00000204666	LUAD
hsa00510	N-Glycan biosynthesis	0.0247634	ENSG00000204666	LUAD
hsa05206	MicroRNAs in cancer	0.0460826	ENSG00000204666	LUAD
hsa04110	Cell cycle	1.08369e-07	ENSG00000224818	LUAD
hsa03460	Fanconi anemia pathway	4.91379e-05	ENSG00000224818	LUAD
hsa03440	Homologous recombination	0.00115105	ENSG00000224818	LUAD
hsa03030	DNA replication	0.00633148	ENSG00000224818	LUAD
hsa04141	Protein processing in endoplasmic reticulum	0	ENSG00000225511	LUAD
hsa00020	Citrate cycle (TCA cycle)	0.0006192	ENSG00000225511	LUAD
hsa00510	N-Glycan biosynthesis	0.000665667	ENSG00000225511	LUAD
hsa04110	Cell cycle	1.04104e-05	ENSG00000234546	LUAD
hsa00562	Inositol phosphate metabolism	0.0101649	ENSG00000237512	LUAD
hsa04150	mTOR signaling pathway	0.0389278	ENSG00000237512	LUAD
hsa04141	Protein processing in endoplasmic reticulum	1.08891e-05	ENSG00000237886	LUAD
hsa03015	mRNA surveillance pathway	0.0329565	ENSG00000237886	LUAD
hsa03050	Proteasome	4.65585e-05	ENSG00000246640	LUAD
hsa05012	Parkinson disease	8.19282e-05	ENSG00000246640	LUAD
hsa03040	Spliceosome	0.00020845	ENSG00000246640	LUAD
hsa05016	Huntington disease	0.00103172	ENSG00000246640	LUAD
hsa05010	Alzheimer disease	0.0014128	ENSG00000246640	LUAD
hsa04932	Non-alcoholic fatty liver disease (NAFLD)	0.00197512	ENSG00000246640	LUAD
hsa00190	Oxidative phosphorylation	0.00396175	ENSG00000246640	LUAD
hsa04110	Cell cycle	0.0120616	ENSG00000246640	LUAD
hsa00020	Citrate cycle (TCA cycle)	0.0254896	ENSG00000246640	LUAD
hsa04714	Thermogenesis	0.0388073	ENSG00000246640	LUAD
hsa03010	Ribosome	0	ENSG00000248429	LUAD
hsa03050	Proteasome	3.19891e-06	ENSG00000253878	LUAD
hsa04110	Cell cycle	3.19891e-06	ENSG00000253878	LUAD
hsa04114	Oocyte meiosis	1.89879e-05	ENSG00000253878	LUAD
hsa04914	Progesterone-mediated oocyte maturation	0.000895894	ENSG00000253878	LUAD
hsa05130	Pathogenic Escherichia coli infection	0.00808534	ENSG00000253878	LUAD
hsa00010	Glycolysis / Gluconeogenesis	0.0218626	ENSG00000253878	LUAD
hsa00640	Propanoate metabolism	0.0058067	ENSG00000255400	LUAD
hsa01200	Carbon metabolism	0.0432833	ENSG00000255400	LUAD
hsa00280	Valine, leucine and isoleucine degradation	0.000477998	ENSG00000258602	LUAD
hsa00640	Propanoate metabolism	0.000611501	ENSG00000258602	LUAD
hsa00380	Tryptophan metabolism	0.0246455	ENSG00000258602	LUAD
hsa00071	Fatty acid degradation	0.0268361	ENSG00000258602	LUAD
hsa04110	Cell cycle	1.25761e-07	ENSG00000262445	LUAD
hsa04114	Oocyte meiosis	0.00413945	ENSG00000262445	LUAD
hsa00970	Aminoacyl-tRNA biosynthesis	0.0200956	ENSG00000262445	LUAD
hsa04914	Progesterone-mediated oocyte maturation	0.0200956	ENSG00000262445	LUAD
hsa04120	Ubiquitin mediated proteolysis	0.0205508	ENSG00000262445	LUAD
hsa05012	Parkinson disease	2.29416e-11	ENSG00000263718	LUAD
hsa05016	Huntington disease	2.23774e-10	ENSG00000263718	LUAD
hsa04932	Non-alcoholic fatty liver disease (NAFLD)	2.23774e-10	ENSG00000263718	LUAD
hsa03050	Proteasome	1.43569e-09	ENSG00000263718	LUAD
hsa05010	Alzheimer disease	1.43569e-09	ENSG00000263718	LUAD
hsa00190	Oxidative phosphorylation	2.25366e-09	ENSG00000263718	LUAD
hsa04714	Thermogenesis	1.28579e-07	ENSG00000263718	LUAD
hsa04260	Cardiac muscle contraction	0.000539227	ENSG00000263718	LUAD
hsa01200	Carbon metabolism	0.00132594	ENSG00000263718	LUAD
hsa00020	Citrate cycle (TCA cycle)	0.00183614	ENSG00000263718	LUAD
hsa03040	Spliceosome	0.00316705	ENSG00000263718	LUAD
hsa03040	Spliceosome	0.00155431	ENSG00000268355	LUAD
hsa04120	Ubiquitin mediated proteolysis	0.00662969	ENSG00000268355	LUAD
hsa03010	Ribosome	0	ENSG00000268460	LUAD
hsa00190	Oxidative phosphorylation	0.000982235	ENSG00000268460	LUAD
hsa00640	Propanoate metabolism	0.000982235	ENSG00000268460	LUAD
hsa04932	Non-alcoholic fatty liver disease (NAFLD)	0.00180778	ENSG00000268460	LUAD
hsa05012	Parkinson disease	0.00441935	ENSG00000268460	LUAD
hsa01200	Carbon metabolism	0.00441935	ENSG00000268460	LUAD
hsa00020	Citrate cycle (TCA cycle)	0.00441935	ENSG00000268460	LUAD
hsa05016	Huntington disease	0.00943455	ENSG00000268460	LUAD
hsa05010	Alzheimer disease	0.0132369	ENSG00000268460	LUAD
hsa04714	Thermogenesis	0.0320608	ENSG00000268460	LUAD
hsa04260	Cardiac muscle contraction	0.0418482	ENSG00000268460	LUAD
hsa03010	Ribosome	3.07514e-07	ENSG00000268812	LUAD
hsa03030	DNA replication	0.00078693	ENSG00000268812	LUAD
hsa03430	Mismatch repair	0.000857939	ENSG00000268812	LUAD
hsa03013	RNA transport	0.00332025	ENSG00000268812	LUAD
hsa03050	Proteasome	0.0150074	ENSG00000268812	LUAD
hsa03420	Nucleotide excision repair	0.0153922	ENSG00000268812	LUAD
hsa04810	Regulation of actin cytoskeleton	4.11343e-05	ENSG00000270605	LUAD
hsa04144	Endocytosis	0.000657727	ENSG00000270605	LUAD
hsa04151	PI3K-Akt signaling pathway	0.00688398	ENSG00000270605	LUAD
hsa05130	Pathogenic Escherichia coli infection	0.00688398	ENSG00000270605	LUAD
hsa05230	Central carbon metabolism in cancer	0.0122296	ENSG00000270605	LUAD
hsa04114	Oocyte meiosis	0.0122296	ENSG00000270605	LUAD
hsa00010	Glycolysis / Gluconeogenesis	0.0122296	ENSG00000270605	LUAD
hsa05211	Renal cell carcinoma	0.0122296	ENSG00000270605	LUAD
hsa04014	Ras signaling pathway	0.0368393	ENSG00000270605	LUAD
hsa04110	Cell cycle	0.0368393	ENSG00000270605	LUAD
hsa04510	Focal adhesion	0.0368393	ENSG00000270605	LUAD
hsa05203	Viral carcinogenesis	0.0368393	ENSG00000270605	LUAD
hsa04140	Autophagy	0.0368393	ENSG00000270605	LUAD
hsa05131	Shigellosis	0.0368393	ENSG00000270605	LUAD
hsa04015	Rap1 signaling pathway	0.0368393	ENSG00000270605	LUAD
hsa04110	Cell cycle	2.21723e-11	ENSG00000272081	LUAD
hsa04218	Cellular senescence	0.000742432	ENSG00000272081	LUAD
hsa04914	Progesterone-mediated oocyte maturation	0.000742432	ENSG00000272081	LUAD
hsa03460	Fanconi anemia pathway	0.00135142	ENSG00000272081	LUAD
hsa04115	p53 signaling pathway	0.00564824	ENSG00000272081	LUAD
hsa04114	Oocyte meiosis	0.0141122	ENSG00000272081	LUAD
hsa03030	DNA replication	0.0215585	ENSG00000272081	LUAD
hsa03440	Homologous recombination	0.0311923	ENSG00000272081	LUAD
hsa03013	RNA transport	7.66512e-05	ENSG00000182165	SKCM
hsa03040	Spliceosome	0.0167472	ENSG00000182165	SKCM
hsa03008	Ribosome biogenesis in eukaryotes	0.0277781	ENSG00000182165	SKCM
hsa04110	Cell cycle	0.0340839	ENSG00000182165	SKCM
hsa04621	NOD-like receptor signaling pathway	0.0407978	ENSG00000224592	SKCM
hsa03010	Ribosome	0	ENSG00000224666	SKCM
hsa03013	RNA transport	0.0114661	ENSG00000224666	SKCM
hsa03013	RNA transport	0.000204652	ENSG00000224818	SKCM
hsa04110	Cell cycle	0.000204652	ENSG00000224818	SKCM
hsa03013	RNA transport	0.00098391	ENSG00000234546	SKCM
hsa03008	Ribosome biogenesis in eukaryotes	0.0171131	ENSG00000234546	SKCM
hsa03010	Ribosome	0.00663398	ENSG00000246640	SKCM
hsa00270	Cysteine and methionine metabolism	0.00821984	ENSG00000246640	SKCM
hsa04721	Synaptic vesicle cycle	0.00375767	ENSG00000248429	SKCM
hsa03008	Ribosome biogenesis in eukaryotes	0.000724096	ENSG00000260193	SKCM
hsa01200	Carbon metabolism	0.000449778	ENSG00000270605	SKCM
hsa00510	N-Glycan biosynthesis	0.000449778	ENSG00000270605	SKCM
hsa00010	Glycolysis / Gluconeogenesis	0.0254039	ENSG00000270605	SKCM
hsa01230	Biosynthesis of amino acids	0.0325735	ENSG00000270605	SKCM
hsa03008	Ribosome biogenesis in eukaryotes	1.74434e-05	ENSG00000272081	SKCM
hsa03010	Ribosome	0.0487038	ENSG00000272081	SKCM
hsa04512	ECM-receptor interaction	0.00949459	ENSG00000272457	SKCM
hsa04151	PI3K-Akt signaling pathway	0.00949459	ENSG00000272457	SKCM
hsa04510	Focal adhesion	0.0114357	ENSG00000272457	SKCM
hsa05165	Human papillomavirus infection	0.0122194	ENSG00000272457	SKCM
hsa04350	TGF-beta signaling pathway	0.0277881	ENSG00000272457	SKCM
hsa00533	Glycosaminoglycan biosynthesis	0.0277881	ENSG00000272457	SKCM
hsa03008	Ribosome biogenesis in eukaryotes	2.99011e-07	ENSG00000182165	STAD
hsa03013	RNA transport	1.402e-06	ENSG00000182165	STAD
hsa03440	Homologous recombination	0.00219559	ENSG00000182165	STAD
hsa00970	Aminoacyl-tRNA biosynthesis	0.0373007	ENSG00000182165	STAD
hsa04110	Cell cycle	3.61245e-08	ENSG00000224818	STAD
hsa00970	Aminoacyl-tRNA biosynthesis	0.00166424	ENSG00000224818	STAD
hsa03460	Fanconi anemia pathway	0.00369771	ENSG00000224818	STAD
hsa03440	Homologous recombination	0.00822135	ENSG00000224818	STAD
hsa04914	Progesterone-mediated oocyte maturation	0.00915204	ENSG00000224818	STAD
hsa03030	DNA replication	0.0404508	ENSG00000224818	STAD
hsa04110	Cell cycle	0.000105585	ENSG00000237886	STAD
hsa04141	Protein processing in endoplasmic reticulum	0.000181507	ENSG00000237886	STAD
hsa04142	Lysosome	0.000359139	ENSG00000248100	STAD
hsa05150	Staphylococcus aureus infection	0.00597679	ENSG00000248100	STAD
hsa05221	Acute myeloid leukemia	0.0101818	ENSG00000248100	STAD
hsa03010	Ribosome	0	ENSG00000248429	STAD
hsa00190	Oxidative phosphorylation	6.76114e-10	ENSG00000248429	STAD
hsa05012	Parkinson disease	1.40256e-09	ENSG00000248429	STAD
hsa04932	Non-alcoholic fatty liver disease (NAFLD)	2.40114e-09	ENSG00000248429	STAD
hsa05016	Huntington disease	2.41527e-09	ENSG00000248429	STAD
hsa05010	Alzheimer disease	1.62853e-08	ENSG00000248429	STAD
hsa04714	Thermogenesis	2.49873e-07	ENSG00000248429	STAD
hsa03040	Spliceosome	1.33298e-06	ENSG00000248429	STAD
hsa04260	Cardiac muscle contraction	1.82264e-06	ENSG00000248429	STAD
hsa03050	Proteasome	0.000251342	ENSG00000248429	STAD
hsa03013	RNA transport	0.0492761	ENSG00000248429	STAD
hsa05016	Huntington disease	0	ENSG00000253878	STAD
hsa04932	Non-alcoholic fatty liver disease (NAFLD)	1.86517e-13	ENSG00000253878	STAD
hsa00190	Oxidative phosphorylation	1.86517e-13	ENSG00000253878	STAD
hsa05012	Parkinson disease	5.15837e-13	ENSG00000253878	STAD
hsa05010	Alzheimer disease	1.55835e-11	ENSG00000253878	STAD
hsa04714	Thermogenesis	3.7532e-10	ENSG00000253878	STAD
hsa03010	Ribosome	2.61105e-07	ENSG00000253878	STAD
hsa04260	Cardiac muscle contraction	4.5879e-07	ENSG00000253878	STAD
hsa04723	Retrograde endocannabinoid signaling	0.00174059	ENSG00000253878	STAD
hsa03030	DNA replication	1.58303e-07	ENSG00000258602	STAD
hsa04110	Cell cycle	1.35551e-05	ENSG00000258602	STAD
hsa03430	Mismatch repair	0.000130231	ENSG00000258602	STAD
hsa03410	Base excision repair	0.000644511	ENSG00000258602	STAD
hsa03420	Nucleotide excision repair	0.043509	ENSG00000258602	STAD
hsa03010	Ribosome	6.60982e-05	ENSG00000263718	STAD
hsa05010	Alzheimer disease	0.0001848	ENSG00000268355	STAD
hsa00190	Oxidative phosphorylation	0.0001848	ENSG00000268355	STAD
hsa05012	Parkinson disease	0.000213478	ENSG00000268355	STAD
hsa04932	Non-alcoholic fatty liver disease (NAFLD)	0.000239033	ENSG00000268355	STAD
hsa04714	Thermogenesis	0.000940634	ENSG00000268355	STAD
hsa05016	Huntington disease	0.00130689	ENSG00000268355	STAD
hsa03013	RNA transport	0.00261352	ENSG00000268355	STAD
hsa04260	Cardiac muscle contraction	0.0169337	ENSG00000268355	STAD
hsa00190	Oxidative phosphorylation	5.34458e-07	ENSG00000272081	STAD
hsa04714	Thermogenesis	5.34458e-07	ENSG00000272081	STAD
hsa05010	Alzheimer disease	5.34458e-07	ENSG00000272081	STAD
hsa05016	Huntington disease	1.91168e-06	ENSG00000272081	STAD
hsa05012	Parkinson disease	3.12767e-06	ENSG00000272081	STAD
hsa04932	Non-alcoholic fatty liver disease (NAFLD)	4.46061e-06	ENSG00000272081	STAD
hsa03010	Ribosome	1.14135e-05	ENSG00000272081	STAD
hsa03040	Spliceosome	8.22462e-05	ENSG00000272081	STAD
hsa03060	Protein export	0.000162001	ENSG00000272081	STAD
hsa03013	RNA transport	0.00300165	ENSG00000272081	STAD
hsa04260	Cardiac muscle contraction	0.00658676	ENSG00000272081	STAD
hsa03015	mRNA surveillance pathway	0.0139485	ENSG00000272081	STAD
hsa04145	Phagosome	1.23567e-05	ENSG00000204666	OV
hsa05132	Salmonella infection	0.000145568	ENSG00000204666	OV
hsa05150	Staphylococcus aureus infection	0.000145568	ENSG00000204666	OV
hsa04666	Fc gamma R-mediated phagocytosis	0.000145568	ENSG00000204666	OV
hsa05131	Shigellosis	0.000232562	ENSG00000204666	OV
hsa05100	Bacterial invasion of epithelial cells	0.000415634	ENSG00000204666	OV
hsa04610	Complement and coagulation cascades	0.000521429	ENSG00000204666	OV
hsa04380	Osteoclast differentiation	0.000707216	ENSG00000204666	OV
hsa05130	Pathogenic Escherichia coli infection	0.000962938	ENSG00000204666	OV
hsa05152	Tuberculosis	0.00481737	ENSG00000204666	OV
hsa05322	Systemic lupus erythematosus	0.00625766	ENSG00000204666	OV
hsa05133	Pertussis	0.0397489	ENSG00000204666	OV
hsa03410	Base excision repair	0.0290245	ENSG00000224818	OV
hsa04010	MAPK signaling pathway	0.013379	ENSG00000226965	OV
hsa05212	Pancreatic cancer	0.040396	ENSG00000226965	OV
hsa03010	Ribosome	0	ENSG00000234546	OV
hsa03010	Ribosome	2.77503e-09	ENSG00000237886	OV
hsa03040	Spliceosome	2.3537e-05	ENSG00000246640	OV
hsa03010	Ribosome	0.0264968	ENSG00000246640	OV
hsa03060	Protein export	0.0356693	ENSG00000246640	OV
hsa04714	Thermogenesis	0	ENSG00000248100	OV
hsa05016	Huntington disease	0	ENSG00000248100	OV
hsa05010	Alzheimer disease	0	ENSG00000248100	OV
hsa04932	Non-alcoholic fatty liver disease (NAFLD)	0	ENSG00000248100	OV
hsa05012	Parkinson disease	0	ENSG00000248100	OV
hsa03010	Ribosome	0	ENSG00000248100	OV
hsa00190	Oxidative phosphorylation	0	ENSG00000248100	OV
hsa04723	Retrograde endocannabinoid signaling	6.1201e-13	ENSG00000248100	OV
hsa03050	Proteasome	0.00025006	ENSG00000248100	OV
hsa04260	Cardiac muscle contraction	0.00839208	ENSG00000248100	OV
hsa03020	RNA polymerase	0.0436769	ENSG00000248100	OV
hsa03010	Ribosome	4.25959e-11	ENSG00000248429	OV
hsa05016	Huntington disease	1.23584e-09	ENSG00000248429	OV
hsa05012	Parkinson disease	5.94989e-07	ENSG00000248429	OV
hsa03040	Spliceosome	1.81835e-06	ENSG00000248429	OV
hsa00190	Oxidative phosphorylation	1.28117e-05	ENSG00000248429	OV
hsa05010	Alzheimer disease	2.38887e-05	ENSG00000248429	OV
hsa04932	Non-alcoholic fatty liver disease (NAFLD)	3.16333e-05	ENSG00000248429	OV
hsa03020	RNA polymerase	0.000120428	ENSG00000248429	OV
hsa00240	Pyrimidine metabolism	0.000289403	ENSG00000248429	OV
hsa03050	Proteasome	0.000913783	ENSG00000248429	OV
hsa04714	Thermogenesis	0.00167456	ENSG00000248429	OV
hsa03018	RNA degradation	0.00239352	ENSG00000248429	OV
hsa00230	Purine metabolism	0.00285258	ENSG00000248429	OV
hsa04723	Retrograde endocannabinoid signaling	0.00385346	ENSG00000248429	OV
hsa03010	Ribosome	0	ENSG00000253878	OV
hsa00190	Oxidative phosphorylation	0.02684	ENSG00000253878	OV
hsa00480	Glutathione metabolism	0.0251838	ENSG00000254951	OV
hsa01200	Carbon metabolism	0.0251838	ENSG00000254951	OV
hsa04142	Lysosome	0.0251838	ENSG00000254951	OV
hsa03010	Ribosome	0	ENSG00000258602	OV
hsa03010	Ribosome	0.032311	ENSG00000268355	OV
hsa03015	mRNA surveillance pathway	0.0482165	ENSG00000268355	OV
hsa00230	Purine metabolism	0.0482165	ENSG00000268355	OV
hsa03040	Spliceosome	0.0482165	ENSG00000268355	OV
hsa03010	Ribosome	8.74916e-07	ENSG00000268460	OV
hsa03040	Spliceosome	3.97356e-06	ENSG00000268460	OV
hsa03013	RNA transport	3.97356e-06	ENSG00000268460	OV
hsa00240	Pyrimidine metabolism	0.000148539	ENSG00000268460	OV
hsa03020	RNA polymerase	0.00145546	ENSG00000268460	OV
hsa03018	RNA degradation	0.00153423	ENSG00000268460	OV
hsa00230	Purine metabolism	0.00676071	ENSG00000268460	OV
hsa03410	Base excision repair	0.0197694	ENSG00000268460	OV
hsa05016	Huntington disease	3.4972e-14	ENSG00000268812	OV
hsa03040	Spliceosome	5.76759e-10	ENSG00000268812	OV
hsa05012	Parkinson disease	1.13223e-09	ENSG00000268812	OV
hsa04932	Non-alcoholic fatty liver disease (NAFLD)	1.86369e-09	ENSG00000268812	OV
hsa00190	Oxidative phosphorylation	2.70439e-09	ENSG00000268812	OV
hsa05010	Alzheimer disease	1.00248e-07	ENSG00000268812	OV
hsa04714	Thermogenesis	8.82822e-07	ENSG00000268812	OV
hsa04723	Retrograde endocannabinoid signaling	5.95597e-06	ENSG00000268812	OV
hsa03020	RNA polymerase	6.939e-06	ENSG00000268812	OV
hsa03010	Ribosome	1.20305e-05	ENSG00000268812	OV
hsa00240	Pyrimidine metabolism	0.000354886	ENSG00000268812	OV
hsa00230	Purine metabolism	0.000913415	ENSG00000268812	OV
hsa03050	Proteasome	0.00093012	ENSG00000268812	OV
hsa03013	RNA transport	0.0130975	ENSG00000268812	OV
hsa05133	Pertussis	3.47954e-05	ENSG00000270605	OV
hsa05100	Bacterial invasion of epithelial cells	0.00112163	ENSG00000270605	OV
hsa04145	Phagosome	0.00112163	ENSG00000270605	OV
hsa04610	Complement and coagulation cascades	0.00127256	ENSG00000270605	OV
hsa04350	TGF-beta signaling pathway	0.00160286	ENSG00000270605	OV
hsa05205	Proteoglycans in cancer	0.00506819	ENSG00000270605	OV
hsa05130	Pathogenic Escherichia coli infection	0.00506819	ENSG00000270605	OV
hsa04510	Focal adhesion	0.00506819	ENSG00000270605	OV
hsa05110	Vibrio cholerae infection	0.0252614	ENSG00000270605	OV
hsa05418	Fluid shear stress and atherosclerosis	0.0256723	ENSG00000270605	OV
hsa04512	ECM-receptor interaction	0.0318979	ENSG00000270605	OV
hsa05150	Staphylococcus aureus infection	0.0318979	ENSG00000270605	OV
hsa04270	Vascular smooth muscle contraction	0.0412763	ENSG00000270605	OV
hsa05414	Dilated cardiomyopathy (DCM)	0.0412763	ENSG00000270605	OV
hsa03010	Ribosome	0	ENSG00000272081	OV
hsa05016	Huntington disease	0.000401307	ENSG00000272081	OV
hsa05010	Alzheimer disease	0.000635965	ENSG00000272081	OV
hsa05012	Parkinson disease	0.00570418	ENSG00000272081	OV
hsa04932	Non-alcoholic fatty liver disease (NAFLD)	0.00640745	ENSG00000272081	OV
hsa00190	Oxidative phosphorylation	0.0168246	ENSG00000272081	OV
hsa03030	DNA replication	0.0237527	ENSG00000182165	UCEC
hsa04110	Cell cycle	0.0237527	ENSG00000182165	UCEC
hsa03013	RNA transport	0.0237527	ENSG00000182165	UCEC
hsa03040	Spliceosome	0.0237527	ENSG00000182165	UCEC
hsa04110	Cell cycle	4.99729e-08	ENSG00000204666	UCEC
hsa04218	Cellular senescence	0.000308721	ENSG00000204666	UCEC
hsa00670	One carbon pool by folate	0.000308721	ENSG00000204666	UCEC
hsa05220	Chronic myeloid leukemia	0.00242857	ENSG00000204666	UCEC
hsa03030	DNA replication	0.0036393	ENSG00000204666	UCEC
hsa05206	MicroRNAs in cancer	0.0036393	ENSG00000204666	UCEC
hsa04114	Oocyte meiosis	0.00459241	ENSG00000204666	UCEC
hsa05219	Bladder cancer	0.00459241	ENSG00000204666	UCEC
hsa04914	Progesterone-mediated oocyte maturation	0.00588739	ENSG00000204666	UCEC
hsa05214	Glioma	0.00596994	ENSG00000204666	UCEC
hsa05166	Human T-cell leukemia virus 1 infection	0.00601026	ENSG00000204666	UCEC
hsa05223	Non-small cell lung cancer	0.0288851	ENSG00000204666	UCEC
hsa05161	Hepatitis B	0.0366485	ENSG00000204666	UCEC
hsa05218	Melanoma	0.0366485	ENSG00000204666	UCEC
hsa05212	Pancreatic cancer	0.041029	ENSG00000204666	UCEC
hsa04934	Cushing syndrome	0.0465135	ENSG00000204666	UCEC
hsa05169	Epstein-Barr virus infection	0.0495027	ENSG00000204666	UCEC
hsa04141	Protein processing in endoplasmic reticulum	0.0455142	ENSG00000237886	UCEC
hsa04110	Cell cycle	4.63848e-05	ENSG00000248429	UCEC
hsa05206	MicroRNAs in cancer	0.0496388	ENSG00000248429	UCEC
