# Supplementary material for: Decoding the lncRNAome Across Diverse Cellular Stresses Reveals Core p53-effector Pan-cancer Suppressive lncRNAs
Source: Cancer Res Commun. 2023 May 11;3(5):842–59. doi: 10.1158/2767-9764.CRC-22-0473 (PMC10173889; doi:10.1158/2767-9764.CRC-22-0473)
Supplement: Supplementary Table S7 — Hallmark genesets that have significant positive associations with p53-effector lncRNAs [file crc-22-0473-s14.xlsx]

## Sheet: Table S7
Supplementary Table S7: Hallmark gene sets that have significant positive associations with p53-effector lncRNAs			Mitra et al.
Hallmark Geneset	Description	FDR	lncRNA Ensembl ID	Cancer type
HALLMARK_OXIDATIVE_PHOSPHORYLATION	oxidative phosphorylation and citric acid cycle	0.00548654	ENSG00000182165	BLCA
HALLMARK_P53_PATHWAY	p53 pathway	3.06034e-05	ENSG00000204666	BLCA
HALLMARK_DNA_REPAIR	DNA repair	0.00364111	ENSG00000204666	BLCA
HALLMARK_P53_PATHWAY	p53 pathway	0.00565684	ENSG00000224592	BLCA
HALLMARK_INTERFERON_GAMMA_RESPONSE	interferon gamma response	0	ENSG00000224666	BLCA
HALLMARK_ALLOGRAFT_REJECTION	allograft rejection	0	ENSG00000224666	BLCA
HALLMARK_INTERFERON_ALPHA_RESPONSE	interferon alpha response	0	ENSG00000224666	BLCA
HALLMARK_INFLAMMATORY_RESPONSE	inflammation	0.000111399	ENSG00000224666	BLCA
HALLMARK_IL6_JAK_STAT3_SIGNALING	IL6 STAT3 signaling during acute phase response	0.000111399	ENSG00000224666	BLCA
HALLMARK_COMPLEMENT	complement cascade	0.014321	ENSG00000224666	BLCA
HALLMARK_P53_PATHWAY	p53 pathway	1.06708e-08	ENSG00000224818	BLCA
HALLMARK_ESTROGEN_RESPONSE_LATE	late estrogen response	0.00910904	ENSG00000225511	BLCA
HALLMARK_EPITHELIAL_MESENCHYMAL_TRANSITION	epithelial mesenchymal transition	0.00233058	ENSG00000231666	BLCA
HALLMARK_INFLAMMATORY_RESPONSE	inflammation	0.00507595	ENSG00000231666	BLCA
HALLMARK_P53_PATHWAY	p53 pathway	2.38402e-06	ENSG00000237512	BLCA
HALLMARK_APICAL_JUNCTION	apical junction complex consisting of adherens and tight junctions	0.00348915	ENSG00000246640	BLCA
HALLMARK_P53_PATHWAY	p53 pathway	0.00694531	ENSG00000246640	BLCA
HALLMARK_COMPLEMENT	complement cascade	0.0398993	ENSG00000250337	BLCA
HALLMARK_P53_PATHWAY	p53 pathway	0.00415655	ENSG00000253878	BLCA
HALLMARK_TNFA_SIGNALING_VIA_NFKB	TNFA signaling via NF_B	0.000105687	ENSG00000254991	BLCA
HALLMARK_INFLAMMATORY_RESPONSE	inflammation	0.00113596	ENSG00000254991	BLCA
HALLMARK_ESTROGEN_RESPONSE_LATE	late estrogen response	0.0116242	ENSG00000254991	BLCA
HALLMARK_P53_PATHWAY	p53 pathway	0.0198623	ENSG00000254991	BLCA
HALLMARK_ESTROGEN_RESPONSE_EARLY	early estrogen response	0.0198623	ENSG00000254991	BLCA
HALLMARK_EPITHELIAL_MESENCHYMAL_TRANSITION	epithelial mesenchymal transition	0.0198623	ENSG00000254991	BLCA
HALLMARK_COAGULATION	blood coagulation cascade	0.0497647	ENSG00000254991	BLCA
HALLMARK_PEROXISOME	peroxisomes	0.0203194	ENSG00000263718	BLCA
HALLMARK_ALLOGRAFT_REJECTION	allograft rejection	1.80567e-10	ENSG00000268355	BLCA
HALLMARK_KRAS_SIGNALING_UP	KRAS signaling, upregulated genes	6.11403e-09	ENSG00000268355	BLCA
HALLMARK_INFLAMMATORY_RESPONSE	inflammation	3.02361e-08	ENSG00000268355	BLCA
HALLMARK_IL6_JAK_STAT3_SIGNALING	IL6 STAT3 signaling during acute phase response	0.000321114	ENSG00000268355	BLCA
HALLMARK_INTERFERON_GAMMA_RESPONSE	interferon gamma response	0.000611434	ENSG00000268355	BLCA
HALLMARK_COMPLEMENT	complement cascade	0.00184789	ENSG00000268355	BLCA
HALLMARK_IL2_STAT5_SIGNALING	IL2 STAT5 signaling	0.00184789	ENSG00000268355	BLCA
HALLMARK_EPITHELIAL_MESENCHYMAL_TRANSITION	epithelial mesenchymal transition	7.20103e-07	ENSG00000268460	BLCA
HALLMARK_TNFA_SIGNALING_VIA_NFKB	TNFA signaling via NF_B	2.498e-12	ENSG00000268812	BLCA
HALLMARK_COMPLEMENT	complement cascade	0.0139025	ENSG00000268812	BLCA
HALLMARK_INFLAMMATORY_RESPONSE	inflammation	0.0139025	ENSG00000268812	BLCA
HALLMARK_IL2_STAT5_SIGNALING	IL2 STAT5 signaling	0.0139025	ENSG00000268812	BLCA
HALLMARK_ALLOGRAFT_REJECTION	allograft rejection	3.615e-10	ENSG00000272081	BLCA
HALLMARK_COMPLEMENT	complement cascade	6.03719e-06	ENSG00000272081	BLCA
HALLMARK_INFLAMMATORY_RESPONSE	inflammation	2.51986e-05	ENSG00000272081	BLCA
HALLMARK_KRAS_SIGNALING_UP	KRAS signaling, upregulated genes	0.00056238	ENSG00000272081	BLCA
HALLMARK_INTERFERON_GAMMA_RESPONSE	interferon gamma response	0.00211941	ENSG00000272081	BLCA
HALLMARK_IL6_JAK_STAT3_SIGNALING	IL6 STAT3 signaling during acute phase response	0.0175646	ENSG00000272081	BLCA
HALLMARK_TNFA_SIGNALING_VIA_NFKB	TNFA signaling via NF_B	0.00199786	ENSG00000272457	BLCA
HALLMARK_E2F_TARGETS	cell cycle progression: E2F targets	0.00276214	ENSG00000272457	BLCA
HALLMARK_MYC_TARGETS_V1	MYC targets, variant 1	0.00276214	ENSG00000272457	BLCA
HALLMARK_ESTROGEN_RESPONSE_EARLY	early estrogen response	0.000397237	ENSG00000182165	BRCA
HALLMARK_ESTROGEN_RESPONSE_LATE	late estrogen response	0.000397237	ENSG00000182165	BRCA
HALLMARK_BILE_ACID_METABOLISM	biosynthesis of bile acids	0.000698818	ENSG00000182165	BRCA
HALLMARK_XENOBIOTIC_METABOLISM	metabolism of xenobiotics	0.0273027	ENSG00000182165	BRCA
HALLMARK_P53_PATHWAY	p53 pathway	0.00262651	ENSG00000224592	BRCA
HALLMARK_APICAL_JUNCTION	apical junction complex consisting of adherens and tight junctions	0.00262651	ENSG00000224592	BRCA
HALLMARK_EPITHELIAL_MESENCHYMAL_TRANSITION	epithelial mesenchymal transition	0.00998341	ENSG00000224592	BRCA
HALLMARK_INTERFERON_GAMMA_RESPONSE	interferon gamma response	0	ENSG00000224666	BRCA
HALLMARK_ALLOGRAFT_REJECTION	allograft rejection	0	ENSG00000224666	BRCA
HALLMARK_INTERFERON_ALPHA_RESPONSE	interferon alpha response	0	ENSG00000224666	BRCA
HALLMARK_TNFA_SIGNALING_VIA_NFKB	TNFA signaling via NF_B	4.6075e-07	ENSG00000224666	BRCA
HALLMARK_INFLAMMATORY_RESPONSE	inflammation	1.94468e-06	ENSG00000224666	BRCA
HALLMARK_IL6_JAK_STAT3_SIGNALING	IL6 STAT3 signaling during acute phase response	7.01307e-06	ENSG00000224666	BRCA
HALLMARK_EPITHELIAL_MESENCHYMAL_TRANSITION	epithelial mesenchymal transition	0	ENSG00000224818	BRCA
HALLMARK_MYOGENESIS	muscle differentiation	4.24273e-06	ENSG00000224818	BRCA
HALLMARK_APOPTOSIS	programmed cell death; caspase pathway	0.00395995	ENSG00000224818	BRCA
HALLMARK_ANGIOGENESIS	blood vessel formation	0.00717847	ENSG00000224818	BRCA
HALLMARK_COAGULATION	blood coagulation cascade	0.0493396	ENSG00000224818	BRCA
HALLMARK_P53_PATHWAY	p53 pathway	0.0149751	ENSG00000225511	BRCA
HALLMARK_ESTROGEN_RESPONSE_EARLY	early estrogen response	0.0149751	ENSG00000225511	BRCA
HALLMARK_ESTROGEN_RESPONSE_LATE	late estrogen response	0.0492733	ENSG00000225511	BRCA
HALLMARK_ESTROGEN_RESPONSE_EARLY	early estrogen response	4.93183e-05	ENSG00000226965	BRCA
HALLMARK_ESTROGEN_RESPONSE_LATE	late estrogen response	0.000200758	ENSG00000226965	BRCA
HALLMARK_P53_PATHWAY	p53 pathway	0.0057576	ENSG00000226965	BRCA
HALLMARK_ESTROGEN_RESPONSE_EARLY	early estrogen response	8.42414e-05	ENSG00000230098	BRCA
HALLMARK_P53_PATHWAY	p53 pathway	0.00410316	ENSG00000234546	BRCA
HALLMARK_BILE_ACID_METABOLISM	biosynthesis of bile acids	0.0334785	ENSG00000234546	BRCA
HALLMARK_EPITHELIAL_MESENCHYMAL_TRANSITION	epithelial mesenchymal transition	1.47937e-11	ENSG00000237512	BRCA
HALLMARK_HYPOXIA	response to hypoxia; HIF1A targets	0.0149221	ENSG00000237512	BRCA
HALLMARK_MYOGENESIS	muscle differentiation	0.0149221	ENSG00000237512	BRCA
HALLMARK_ESTROGEN_RESPONSE_EARLY	early estrogen response	0.00666065	ENSG00000246640	BRCA
HALLMARK_ESTROGEN_RESPONSE_EARLY	early estrogen response	0.000108725	ENSG00000248429	BRCA
HALLMARK_ESTROGEN_RESPONSE_LATE	late estrogen response	0.0149751	ENSG00000248429	BRCA
HALLMARK_ESTROGEN_RESPONSE_EARLY	early estrogen response	4.21347e-05	ENSG00000249306	BRCA
HALLMARK_ESTROGEN_RESPONSE_LATE	late estrogen response	0.0118249	ENSG00000249306	BRCA
HALLMARK_EPITHELIAL_MESENCHYMAL_TRANSITION	epithelial mesenchymal transition	0	ENSG00000258602	BRCA
HALLMARK_APICAL_JUNCTION	apical junction complex consisting of adherens and tight junctions	0.0001656	ENSG00000258602	BRCA
HALLMARK_MYOGENESIS	muscle differentiation	0.00217948	ENSG00000258602	BRCA
HALLMARK_COAGULATION	blood coagulation cascade	0.018721	ENSG00000258602	BRCA
HALLMARK_E2F_TARGETS	cell cycle progression: E2F targets	0.0108277	ENSG00000260193	BRCA
HALLMARK_ESTROGEN_RESPONSE_EARLY	early estrogen response	0.0100977	ENSG00000262445	BRCA
HALLMARK_ESTROGEN_RESPONSE_EARLY	early estrogen response	6.14138e-05	ENSG00000263718	BRCA
HALLMARK_ESTROGEN_RESPONSE_LATE	late estrogen response	0.00135686	ENSG00000263718	BRCA
HALLMARK_ESTROGEN_RESPONSE_EARLY	early estrogen response	0.000141372	ENSG00000268355	BRCA
HALLMARK_EPITHELIAL_MESENCHYMAL_TRANSITION	epithelial mesenchymal transition	1.05471e-12	ENSG00000268460	BRCA
HALLMARK_ALLOGRAFT_REJECTION	allograft rejection	1.16018e-12	ENSG00000272081	BRCA
HALLMARK_INFLAMMATORY_RESPONSE	inflammation	1.40335e-06	ENSG00000272081	BRCA
HALLMARK_KRAS_SIGNALING_UP	KRAS signaling, upregulated genes	1.40335e-06	ENSG00000272081	BRCA
HALLMARK_COMPLEMENT	complement cascade	3.89621e-05	ENSG00000272081	BRCA
HALLMARK_IL6_JAK_STAT3_SIGNALING	IL6 STAT3 signaling during acute phase response	9.69797e-05	ENSG00000272081	BRCA
HALLMARK_INTERFERON_GAMMA_RESPONSE	interferon gamma response	0.000138531	ENSG00000272081	BRCA
HALLMARK_DNA_REPAIR	DNA repair	0.0316217	ENSG00000182165	HNSC
HALLMARK_INTERFERON_ALPHA_RESPONSE	interferon alpha response	0.00189326	ENSG00000224592	HNSC
HALLMARK_INTERFERON_GAMMA_RESPONSE	interferon gamma response	0	ENSG00000224666	HNSC
HALLMARK_ALLOGRAFT_REJECTION	allograft rejection	0	ENSG00000224666	HNSC
HALLMARK_INTERFERON_ALPHA_RESPONSE	interferon alpha response	0	ENSG00000224666	HNSC
HALLMARK_INFLAMMATORY_RESPONSE	inflammation	6.32852e-08	ENSG00000224666	HNSC
HALLMARK_IL6_JAK_STAT3_SIGNALING	IL6 STAT3 signaling during acute phase response	0.00014404	ENSG00000224666	HNSC
HALLMARK_IL2_STAT5_SIGNALING	IL2 STAT5 signaling	0.0094869	ENSG00000224666	HNSC
HALLMARK_COMPLEMENT	complement cascade	0.0261729	ENSG00000224666	HNSC
HALLMARK_DNA_REPAIR	DNA repair	0.00640379	ENSG00000224818	HNSC
HALLMARK_OXIDATIVE_PHOSPHORYLATION	oxidative phosphorylation and citric acid cycle	0.00640379	ENSG00000224818	HNSC
HALLMARK_PEROXISOME	peroxisomes	0.0141198	ENSG00000224818	HNSC
HALLMARK_EPITHELIAL_MESENCHYMAL_TRANSITION	epithelial mesenchymal transition	0.0192094	ENSG00000225511	HNSC
HALLMARK_KRAS_SIGNALING_DN	KRAS signaling, downregulated genes	0.043764	ENSG00000230098	HNSC
HALLMARK_EPITHELIAL_MESENCHYMAL_TRANSITION	epithelial mesenchymal transition	8.48546e-06	ENSG00000231666	HNSC
HALLMARK_OXIDATIVE_PHOSPHORYLATION	oxidative phosphorylation and citric acid cycle	1.44382e-07	ENSG00000237512	HNSC
HALLMARK_ADIPOGENESIS	adipocyte development	0.0273568	ENSG00000237512	HNSC
HALLMARK_EPITHELIAL_MESENCHYMAL_TRANSITION	epithelial mesenchymal transition	0.000123128	ENSG00000246640	HNSC
HALLMARK_APICAL_JUNCTION	apical junction complex consisting of adherens and tight junctions	0.000293263	ENSG00000246640	HNSC
HALLMARK_ALLOGRAFT_REJECTION	allograft rejection	9.80095e-06	ENSG00000248429	HNSC
HALLMARK_INFLAMMATORY_RESPONSE	inflammation	0.000182075	ENSG00000248429	HNSC
HALLMARK_COMPLEMENT	complement cascade	0.00231168	ENSG00000248429	HNSC
HALLMARK_EPITHELIAL_MESENCHYMAL_TRANSITION	epithelial mesenchymal transition	0.00231168	ENSG00000248429	HNSC
HALLMARK_EPITHELIAL_MESENCHYMAL_TRANSITION	epithelial mesenchymal transition	9.2304e-08	ENSG00000254991	HNSC
HALLMARK_APICAL_JUNCTION	apical junction complex consisting of adherens and tight junctions	0.0174363	ENSG00000254991	HNSC
HALLMARK_TNFA_SIGNALING_VIA_NFKB	TNFA signaling via NF_B	0.00463304	ENSG00000258602	HNSC
HALLMARK_EPITHELIAL_MESENCHYMAL_TRANSITION	epithelial mesenchymal transition	0.0119865	ENSG00000258602	HNSC
HALLMARK_P53_PATHWAY	p53 pathway	3.90023e-07	ENSG00000263718	HNSC
HALLMARK_ESTROGEN_RESPONSE_LATE	late estrogen response	0.0444946	ENSG00000263718	HNSC
HALLMARK_ALLOGRAFT_REJECTION	allograft rejection	6.76681e-11	ENSG00000268355	HNSC
HALLMARK_KRAS_SIGNALING_UP	KRAS signaling, upregulated genes	9.05219e-06	ENSG00000268355	HNSC
HALLMARK_INFLAMMATORY_RESPONSE	inflammation	3.64361e-05	ENSG00000268355	HNSC
HALLMARK_IL2_STAT5_SIGNALING	IL2 STAT5 signaling	0.000757923	ENSG00000268355	HNSC
HALLMARK_COMPLEMENT	complement cascade	0.0416205	ENSG00000268355	HNSC
HALLMARK_MYOGENESIS	muscle differentiation	0.00116162	ENSG00000268460	HNSC
HALLMARK_EPITHELIAL_MESENCHYMAL_TRANSITION	epithelial mesenchymal transition	0.00113139	ENSG00000269729	HNSC
HALLMARK_APICAL_JUNCTION	apical junction complex consisting of adherens and tight junctions	0.0113557	ENSG00000269729	HNSC
HALLMARK_ALLOGRAFT_REJECTION	allograft rejection	0	ENSG00000272081	HNSC
HALLMARK_KRAS_SIGNALING_UP	KRAS signaling, upregulated genes	1.5171e-07	ENSG00000272081	HNSC
HALLMARK_INTERFERON_GAMMA_RESPONSE	interferon gamma response	0.000170527	ENSG00000272081	HNSC
HALLMARK_IL2_STAT5_SIGNALING	IL2 STAT5 signaling	0.0030277	ENSG00000272081	HNSC
HALLMARK_COMPLEMENT	complement cascade	0.0101035	ENSG00000272081	HNSC
HALLMARK_INFLAMMATORY_RESPONSE	inflammation	0.031438	ENSG00000272081	HNSC
HALLMARK_ESTROGEN_RESPONSE_LATE	late estrogen response	0.00888632	ENSG00000272457	HNSC
HALLMARK_OXIDATIVE_PHOSPHORYLATION	oxidative phosphorylation and citric acid cycle	4.8892e-10	ENSG00000182165	KIRC
HALLMARK_DNA_REPAIR	DNA repair	6.85363e-05	ENSG00000182165	KIRC
HALLMARK_MYC_TARGETS_V1	MYC targets, variant 1	0.0168392	ENSG00000182165	KIRC
HALLMARK_P53_PATHWAY	p53 pathway	0.000214616	ENSG00000224592	KIRC
HALLMARK_INTERFERON_GAMMA_RESPONSE	interferon gamma response	0	ENSG00000224666	KIRC
HALLMARK_ALLOGRAFT_REJECTION	allograft rejection	0	ENSG00000224666	KIRC
HALLMARK_INFLAMMATORY_RESPONSE	inflammation	7.22437e-08	ENSG00000224666	KIRC
HALLMARK_INTERFERON_ALPHA_RESPONSE	interferon alpha response	3.03103e-06	ENSG00000224666	KIRC
HALLMARK_IL6_JAK_STAT3_SIGNALING	IL6 STAT3 signaling during acute phase response	6.43323e-06	ENSG00000224666	KIRC
HALLMARK_IL2_STAT5_SIGNALING	IL2 STAT5 signaling	0.0410403	ENSG00000224666	KIRC
HALLMARK_EPITHELIAL_MESENCHYMAL_TRANSITION	epithelial mesenchymal transition	0.00896385	ENSG00000224818	KIRC
HALLMARK_COAGULATION	blood coagulation cascade	0.0169243	ENSG00000224818	KIRC
HALLMARK_GLYCOLYSIS	glycolysis and gluconeogenesis	0.0435674	ENSG00000224818	KIRC
HALLMARK_P53_PATHWAY	p53 pathway	0.00288599	ENSG00000225511	KIRC
HALLMARK_EPITHELIAL_MESENCHYMAL_TRANSITION	epithelial mesenchymal transition	0.00690176	ENSG00000225511	KIRC
HALLMARK_HYPOXIA	response to hypoxia; HIF1A targets	0.0188789	ENSG00000225511	KIRC
HALLMARK_MYOGENESIS	muscle differentiation	0.0138772	ENSG00000231666	KIRC
HALLMARK_COMPLEMENT	complement cascade	0.0138772	ENSG00000231666	KIRC
HALLMARK_GLYCOLYSIS	glycolysis and gluconeogenesis	0.00166722	ENSG00000234546	KIRC
HALLMARK_P53_PATHWAY	p53 pathway	0.0140437	ENSG00000234546	KIRC
HALLMARK_HYPOXIA	response to hypoxia; HIF1A targets	0.0140437	ENSG00000234546	KIRC
HALLMARK_TGF_BETA_SIGNALING	TGF beta signaling	0.00123077	ENSG00000248429	KIRC
HALLMARK_MITOTIC_SPINDLE	cell cycle progression: mitotic spindle assembly	0.00135686	ENSG00000248429	KIRC
HALLMARK_G2M_CHECKPOINT	cell cycle progression: G2/M checkpoint	1.6518e-06	ENSG00000249306	KIRC
HALLMARK_E2F_TARGETS	cell cycle progression: E2F targets	1.6518e-06	ENSG00000249306	KIRC
HALLMARK_XENOBIOTIC_METABOLISM	metabolism of xenobiotics	0.0148723	ENSG00000262445	KIRC
HALLMARK_KRAS_SIGNALING_DN	KRAS signaling, downregulated genes	0.0399999	ENSG00000262445	KIRC
HALLMARK_TNFA_SIGNALING_VIA_NFKB	TNFA signaling via NF_B	0.011657	ENSG00000263718	KIRC
HALLMARK_P53_PATHWAY	p53 pathway	0.0473848	ENSG00000263718	KIRC
HALLMARK_EPITHELIAL_MESENCHYMAL_TRANSITION	epithelial mesenchymal transition	0.0473848	ENSG00000263718	KIRC
HALLMARK_INFLAMMATORY_RESPONSE	inflammation	1.55323e-08	ENSG00000268355	KIRC
HALLMARK_ALLOGRAFT_REJECTION	allograft rejection	2.43163e-06	ENSG00000268355	KIRC
HALLMARK_COMPLEMENT	complement cascade	3.84106e-05	ENSG00000268355	KIRC
HALLMARK_KRAS_SIGNALING_UP	KRAS signaling, upregulated genes	3.84106e-05	ENSG00000268355	KIRC
HALLMARK_IL6_JAK_STAT3_SIGNALING	IL6 STAT3 signaling during acute phase response	0.000283921	ENSG00000268355	KIRC
HALLMARK_TNFA_SIGNALING_VIA_NFKB	TNFA signaling via NF_B	0.00788916	ENSG00000268355	KIRC
HALLMARK_INTERFERON_GAMMA_RESPONSE	interferon gamma response	0.00788916	ENSG00000268355	KIRC
HALLMARK_TNFA_SIGNALING_VIA_NFKB	TNFA signaling via NF_B	0	ENSG00000268812	KIRC
HALLMARK_HYPOXIA	response to hypoxia; HIF1A targets	1.08366e-07	ENSG00000268812	KIRC
HALLMARK_P53_PATHWAY	p53 pathway	0.00162054	ENSG00000268812	KIRC
HALLMARK_IL6_JAK_STAT3_SIGNALING	IL6 STAT3 signaling during acute phase response	0.00302911	ENSG00000268812	KIRC
HALLMARK_IL2_STAT5_SIGNALING	IL2 STAT5 signaling	0.0149256	ENSG00000268812	KIRC
HALLMARK_INFLAMMATORY_RESPONSE	inflammation	0.0410403	ENSG00000268812	KIRC
HALLMARK_EPITHELIAL_MESENCHYMAL_TRANSITION	epithelial mesenchymal transition	2.22045e-14	ENSG00000269729	KIRC
HALLMARK_APICAL_JUNCTION	apical junction complex consisting of adherens and tight junctions	0.00304241	ENSG00000269729	KIRC
HALLMARK_KRAS_SIGNALING_UP	KRAS signaling, upregulated genes	2.38133e-07	ENSG00000272081	KIRC
HALLMARK_COMPLEMENT	complement cascade	0.00074984	ENSG00000272081	KIRC
HALLMARK_ALLOGRAFT_REJECTION	allograft rejection	0.00074984	ENSG00000272081	KIRC
HALLMARK_INFLAMMATORY_RESPONSE	inflammation	0.0112379	ENSG00000272081	KIRC
HALLMARK_INTERFERON_GAMMA_RESPONSE	interferon gamma response	0.0341227	ENSG00000272081	KIRC
HALLMARK_OXIDATIVE_PHOSPHORYLATION	oxidative phosphorylation and citric acid cycle	0	ENSG00000182165	LIHC
HALLMARK_DNA_REPAIR	DNA repair	8.93894e-05	ENSG00000182165	LIHC
HALLMARK_ADIPOGENESIS	adipocyte development	0.000165794	ENSG00000182165	LIHC
HALLMARK_EPITHELIAL_MESENCHYMAL_TRANSITION	epithelial mesenchymal transition	0	ENSG00000224818	LIHC
HALLMARK_EPITHELIAL_MESENCHYMAL_TRANSITION	epithelial mesenchymal transition	0	ENSG00000231666	LIHC
HALLMARK_MYOGENESIS	muscle differentiation	2.42916e-07	ENSG00000231666	LIHC
HALLMARK_ANGIOGENESIS	blood vessel formation	0.000323992	ENSG00000231666	LIHC
HALLMARK_EPITHELIAL_MESENCHYMAL_TRANSITION	epithelial mesenchymal transition	1.76859e-11	ENSG00000237512	LIHC
HALLMARK_MYOGENESIS	muscle differentiation	0.0310292	ENSG00000237512	LIHC
HALLMARK_DNA_REPAIR	DNA repair	0.0287526	ENSG00000237886	LIHC
HALLMARK_CHOLESTEROL_HOMEOSTASIS	cholesterol homeostasis	6.6373e-06	ENSG00000253878	LIHC
HALLMARK_G2M_CHECKPOINT	cell cycle progression: G2/M checkpoint	0	ENSG00000260193	LIHC
HALLMARK_E2F_TARGETS	cell cycle progression: E2F targets	2.77556e-15	ENSG00000260193	LIHC
HALLMARK_MITOTIC_SPINDLE	cell cycle progression: mitotic spindle assembly	0.010397	ENSG00000260193	LIHC
HALLMARK_INFLAMMATORY_RESPONSE	inflammation	0.000109308	ENSG00000268355	LIHC
HALLMARK_ALLOGRAFT_REJECTION	allograft rejection	0.0283183	ENSG00000268355	LIHC
HALLMARK_ALLOGRAFT_REJECTION	allograft rejection	1.66533e-14	ENSG00000272081	LIHC
HALLMARK_INTERFERON_GAMMA_RESPONSE	interferon gamma response	7.68652e-10	ENSG00000272081	LIHC
HALLMARK_COMPLEMENT	complement cascade	1.33826e-06	ENSG00000272081	LIHC
HALLMARK_INFLAMMATORY_RESPONSE	inflammation	5.95983e-06	ENSG00000272081	LIHC
HALLMARK_KRAS_SIGNALING_UP	KRAS signaling, upregulated genes	0.00995369	ENSG00000272081	LIHC
HALLMARK_IL6_JAK_STAT3_SIGNALING	IL6 STAT3 signaling during acute phase response	0.0424109	ENSG00000272081	LIHC
HALLMARK_DNA_REPAIR	DNA repair	0.00924736	ENSG00000182165	LUAD
HALLMARK_SPERMATOGENESIS	sperm development and male fertility	0.0176267	ENSG00000204666	LUAD
HALLMARK_INTERFERON_GAMMA_RESPONSE	interferon gamma response	0	ENSG00000224666	LUAD
HALLMARK_ALLOGRAFT_REJECTION	allograft rejection	0	ENSG00000224666	LUAD
HALLMARK_INTERFERON_ALPHA_RESPONSE	interferon alpha response	0	ENSG00000224666	LUAD
HALLMARK_INFLAMMATORY_RESPONSE	inflammation	5.17047e-07	ENSG00000224666	LUAD
HALLMARK_IL6_JAK_STAT3_SIGNALING	IL6 STAT3 signaling during acute phase response	0.0129189	ENSG00000224666	LUAD
HALLMARK_COMPLEMENT	complement cascade	0.0129189	ENSG00000224666	LUAD
HALLMARK_IL2_STAT5_SIGNALING	IL2 STAT5 signaling	0.0129189	ENSG00000224666	LUAD
HALLMARK_P53_PATHWAY	p53 pathway	0.000169103	ENSG00000224818	LUAD
HALLMARK_APICAL_JUNCTION	apical junction complex consisting of adherens and tight junctions	0.00817147	ENSG00000224818	LUAD
HALLMARK_P53_PATHWAY	p53 pathway	0.00183496	ENSG00000237512	LUAD
HALLMARK_APOPTOSIS	programmed cell death; caspase pathway	0.0132998	ENSG00000237512	LUAD
HALLMARK_EPITHELIAL_MESENCHYMAL_TRANSITION	epithelial mesenchymal transition	0.0132998	ENSG00000237512	LUAD
HALLMARK_ESTROGEN_RESPONSE_LATE	late estrogen response	0.0384955	ENSG00000237512	LUAD
HALLMARK_UV_RESPONSE_DN	UV response: downregulated genes	0.0320248	ENSG00000246640	LUAD
HALLMARK_INFLAMMATORY_RESPONSE	inflammation	0.0320248	ENSG00000246640	LUAD
HALLMARK_E2F_TARGETS	cell cycle progression: E2F targets	0	ENSG00000254991	LUAD
HALLMARK_G2M_CHECKPOINT	cell cycle progression: G2/M checkpoint	1.1563e-11	ENSG00000254991	LUAD
HALLMARK_MITOTIC_SPINDLE	cell cycle progression: mitotic spindle assembly	0.00197684	ENSG00000254991	LUAD
HALLMARK_EPITHELIAL_MESENCHYMAL_TRANSITION	epithelial mesenchymal transition	0	ENSG00000255400	LUAD
HALLMARK_TNFA_SIGNALING_VIA_NFKB	TNFA signaling via NF_B	4.63161e-07	ENSG00000255400	LUAD
HALLMARK_ANGIOGENESIS	blood vessel formation	1.31489e-06	ENSG00000255400	LUAD
HALLMARK_UV_RESPONSE_DN	UV response: downregulated genes	5.65721e-05	ENSG00000255400	LUAD
HALLMARK_HYPOXIA	response to hypoxia; HIF1A targets	0.00153189	ENSG00000255400	LUAD
HALLMARK_MYOGENESIS	muscle differentiation	0.00153189	ENSG00000255400	LUAD
HALLMARK_APOPTOSIS	programmed cell death; caspase pathway	0.00780146	ENSG00000255400	LUAD
HALLMARK_COAGULATION	blood coagulation cascade	0.00780146	ENSG00000255400	LUAD
HALLMARK_TGF_BETA_SIGNALING	TGF beta signaling	0.00798444	ENSG00000255400	LUAD
HALLMARK_INFLAMMATORY_RESPONSE	inflammation	0.0106226	ENSG00000255400	LUAD
HALLMARK_EPITHELIAL_MESENCHYMAL_TRANSITION	epithelial mesenchymal transition	5.97461e-07	ENSG00000258602	LUAD
HALLMARK_APOPTOSIS	programmed cell death; caspase pathway	0.00871816	ENSG00000258602	LUAD
HALLMARK_APICAL_JUNCTION	apical junction complex consisting of adherens and tight junctions	0.00871816	ENSG00000258602	LUAD
HALLMARK_INFLAMMATORY_RESPONSE	inflammation	0.00871816	ENSG00000258602	LUAD
HALLMARK_APICAL_SURFACE	membrane proteins in the apical domain	0.015865	ENSG00000258602	LUAD
HALLMARK_COAGULATION	blood coagulation cascade	0.015865	ENSG00000258602	LUAD
HALLMARK_KRAS_SIGNALING_UP	KRAS signaling, upregulated genes	0.0170248	ENSG00000258602	LUAD
HALLMARK_TNFA_SIGNALING_VIA_NFKB	TNFA signaling via NF_B	0.0410405	ENSG00000258602	LUAD
HALLMARK_IL2_STAT5_SIGNALING	IL2 STAT5 signaling	0.0410405	ENSG00000258602	LUAD
HALLMARK_ALLOGRAFT_REJECTION	allograft rejection	2.88658e-13	ENSG00000268355	LUAD
HALLMARK_INFLAMMATORY_RESPONSE	inflammation	5.91632e-07	ENSG00000268355	LUAD
HALLMARK_INTERFERON_GAMMA_RESPONSE	interferon gamma response	0.000328584	ENSG00000268355	LUAD
HALLMARK_IL2_STAT5_SIGNALING	IL2 STAT5 signaling	0.000328584	ENSG00000268355	LUAD
HALLMARK_COMPLEMENT	complement cascade	0.00511381	ENSG00000268355	LUAD
HALLMARK_KRAS_SIGNALING_UP	KRAS signaling, upregulated genes	0.0161666	ENSG00000268355	LUAD
HALLMARK_EPITHELIAL_MESENCHYMAL_TRANSITION	epithelial mesenchymal transition	0	ENSG00000268460	LUAD
HALLMARK_ALLOGRAFT_REJECTION	allograft rejection	0.0156918	ENSG00000272081	LUAD
HALLMARK_OXIDATIVE_PHOSPHORYLATION	oxidative phosphorylation and citric acid cycle	1.08883e-07	ENSG00000182165	SKCM
HALLMARK_ADIPOGENESIS	adipocyte development	0.0051774	ENSG00000182165	SKCM
HALLMARK_FATTY_ACID_METABOLISM	fatty acid metabolism	0.0140727	ENSG00000182165	SKCM
HALLMARK_INTERFERON_GAMMA_RESPONSE	interferon gamma response	0	ENSG00000224666	SKCM
HALLMARK_INTERFERON_ALPHA_RESPONSE	interferon alpha response	0	ENSG00000224666	SKCM
HALLMARK_ALLOGRAFT_REJECTION	allograft rejection	1.11022e-14	ENSG00000224666	SKCM
HALLMARK_INFLAMMATORY_RESPONSE	inflammation	2.64217e-05	ENSG00000224666	SKCM
HALLMARK_COMPLEMENT	complement cascade	0.00186037	ENSG00000224666	SKCM
HALLMARK_IL6_JAK_STAT3_SIGNALING	IL6 STAT3 signaling during acute phase response	0.00300029	ENSG00000224666	SKCM
HALLMARK_TNFA_SIGNALING_VIA_NFKB	TNFA signaling via NF_B	0.0461705	ENSG00000224666	SKCM
HALLMARK_IL2_STAT5_SIGNALING	IL2 STAT5 signaling	0.0461705	ENSG00000224666	SKCM
HALLMARK_P53_PATHWAY	p53 pathway	1.02235e-06	ENSG00000224818	SKCM
HALLMARK_P53_PATHWAY	p53 pathway	1.538e-08	ENSG00000225511	SKCM
HALLMARK_EPITHELIAL_MESENCHYMAL_TRANSITION	epithelial mesenchymal transition	0.0224685	ENSG00000225511	SKCM
HALLMARK_P53_PATHWAY	p53 pathway	2.98983e-11	ENSG00000234546	SKCM
HALLMARK_EPITHELIAL_MESENCHYMAL_TRANSITION	epithelial mesenchymal transition	0	ENSG00000237512	SKCM
HALLMARK_TGF_BETA_SIGNALING	TGF beta signaling	8.5584e-05	ENSG00000237512	SKCM
HALLMARK_KRAS_SIGNALING_UP	KRAS signaling, upregulated genes	0.000586435	ENSG00000237512	SKCM
HALLMARK_TNFA_SIGNALING_VIA_NFKB	TNFA signaling via NF_B	0.00804812	ENSG00000237512	SKCM
HALLMARK_P53_PATHWAY	p53 pathway	4.14668e-11	ENSG00000250337	SKCM
HALLMARK_P53_PATHWAY	p53 pathway	1.17546e-06	ENSG00000253878	SKCM
HALLMARK_ALLOGRAFT_REJECTION	allograft rejection	5.07236e-07	ENSG00000268355	SKCM
HALLMARK_INFLAMMATORY_RESPONSE	inflammation	5.54715e-05	ENSG00000268355	SKCM
HALLMARK_IL2_STAT5_SIGNALING	IL2 STAT5 signaling	0.000890817	ENSG00000268355	SKCM
HALLMARK_IL6_JAK_STAT3_SIGNALING	IL6 STAT3 signaling during acute phase response	0.0117386	ENSG00000268355	SKCM
HALLMARK_KRAS_SIGNALING_UP	KRAS signaling, upregulated genes	0.0315941	ENSG00000268355	SKCM
HALLMARK_INTERFERON_GAMMA_RESPONSE	interferon gamma response	5.91632e-07	ENSG00000272081	SKCM
HALLMARK_KRAS_SIGNALING_UP	KRAS signaling, upregulated genes	5.91632e-07	ENSG00000272081	SKCM
HALLMARK_COMPLEMENT	complement cascade	1.1675e-05	ENSG00000272081	SKCM
HALLMARK_ALLOGRAFT_REJECTION	allograft rejection	1.1675e-05	ENSG00000272081	SKCM
HALLMARK_INFLAMMATORY_RESPONSE	inflammation	0.00121697	ENSG00000272081	SKCM
HALLMARK_INTERFERON_GAMMA_RESPONSE	interferon gamma response	0	ENSG00000224666	STAD
HALLMARK_INTERFERON_ALPHA_RESPONSE	interferon alpha response	0	ENSG00000224666	STAD
HALLMARK_INFLAMMATORY_RESPONSE	inflammation	1.44842e-08	ENSG00000224666	STAD
HALLMARK_ALLOGRAFT_REJECTION	allograft rejection	1.44842e-08	ENSG00000224666	STAD
HALLMARK_IL6_JAK_STAT3_SIGNALING	IL6 STAT3 signaling during acute phase response	0.00014347	ENSG00000224666	STAD
HALLMARK_COMPLEMENT	complement cascade	0.00177949	ENSG00000224666	STAD
HALLMARK_TNFA_SIGNALING_VIA_NFKB	TNFA signaling via NF_B	0.0441017	ENSG00000224666	STAD
HALLMARK_EPITHELIAL_MESENCHYMAL_TRANSITION	epithelial mesenchymal transition	0	ENSG00000224818	STAD
HALLMARK_MYOGENESIS	muscle differentiation	0.000879652	ENSG00000224818	STAD
HALLMARK_P53_PATHWAY	p53 pathway	0.00026686	ENSG00000234546	STAD
HALLMARK_ESTROGEN_RESPONSE_LATE	late estrogen response	0.000643252	ENSG00000237512	STAD
HALLMARK_ESTROGEN_RESPONSE_EARLY	early estrogen response	0.0126777	ENSG00000237512	STAD
HALLMARK_MYOGENESIS	muscle differentiation	0.00025557	ENSG00000237886	STAD
HALLMARK_APICAL_JUNCTION	apical junction complex consisting of adherens and tight junctions	0.0415222	ENSG00000237886	STAD
HALLMARK_EPITHELIAL_MESENCHYMAL_TRANSITION	epithelial mesenchymal transition	0.0415222	ENSG00000237886	STAD
HALLMARK_EPITHELIAL_MESENCHYMAL_TRANSITION	epithelial mesenchymal transition	4.03266e-10	ENSG00000248429	STAD
HALLMARK_UV_RESPONSE_DN	UV response: downregulated genes	6.40637e-05	ENSG00000248429	STAD
HALLMARK_MYOGENESIS	muscle differentiation	0.0225404	ENSG00000248429	STAD
HALLMARK_APOPTOSIS	programmed cell death; caspase pathway	0.0423351	ENSG00000248429	STAD
HALLMARK_P53_PATHWAY	p53 pathway	7.94773e-08	ENSG00000250337	STAD
HALLMARK_INTERFERON_GAMMA_RESPONSE	interferon gamma response	1.72647e-05	ENSG00000250337	STAD
HALLMARK_ALLOGRAFT_REJECTION	allograft rejection	0.0091554	ENSG00000250337	STAD
HALLMARK_INFLAMMATORY_RESPONSE	inflammation	0.0279094	ENSG00000250337	STAD
HALLMARK_MITOTIC_SPINDLE	cell cycle progression: mitotic spindle assembly	0.0449369	ENSG00000253878	STAD
HALLMARK_EPITHELIAL_MESENCHYMAL_TRANSITION	epithelial mesenchymal transition	0	ENSG00000255400	STAD
HALLMARK_TNFA_SIGNALING_VIA_NFKB	TNFA signaling via NF_B	0.00223545	ENSG00000255400	STAD
HALLMARK_COAGULATION	blood coagulation cascade	0.0105584	ENSG00000255400	STAD
HALLMARK_UV_RESPONSE_DN	UV response: downregulated genes	0.0105584	ENSG00000255400	STAD
HALLMARK_HYPOXIA	response to hypoxia; HIF1A targets	0.0148315	ENSG00000255400	STAD
HALLMARK_MYOGENESIS	muscle differentiation	0.0148315	ENSG00000255400	STAD
HALLMARK_TGF_BETA_SIGNALING	TGF beta signaling	0.0484667	ENSG00000255400	STAD
HALLMARK_MYOGENESIS	muscle differentiation	0.00152266	ENSG00000258602	STAD
HALLMARK_EPITHELIAL_MESENCHYMAL_TRANSITION	epithelial mesenchymal transition	0.00267499	ENSG00000258602	STAD
HALLMARK_UV_RESPONSE_DN	UV response: downregulated genes	0.00267499	ENSG00000258602	STAD
HALLMARK_TNFA_SIGNALING_VIA_NFKB	TNFA signaling via NF_B	0.000418575	ENSG00000263718	STAD
HALLMARK_P53_PATHWAY	p53 pathway	0.000675817	ENSG00000263718	STAD
HALLMARK_APICAL_JUNCTION	apical junction complex consisting of adherens and tight junctions	0.000675817	ENSG00000263718	STAD
HALLMARK_INTERFERON_GAMMA_RESPONSE	interferon gamma response	1.11022e-14	ENSG00000268355	STAD
HALLMARK_ALLOGRAFT_REJECTION	allograft rejection	4.9627e-11	ENSG00000268355	STAD
HALLMARK_KRAS_SIGNALING_UP	KRAS signaling, upregulated genes	2.87843e-06	ENSG00000268355	STAD
HALLMARK_INFLAMMATORY_RESPONSE	inflammation	1.13494e-05	ENSG00000268355	STAD
HALLMARK_COMPLEMENT	complement cascade	4.43519e-05	ENSG00000268355	STAD
HALLMARK_INTERFERON_GAMMA_RESPONSE	interferon gamma response	7.72049e-11	ENSG00000272081	STAD
HALLMARK_ALLOGRAFT_REJECTION	allograft rejection	3.05558e-10	ENSG00000272081	STAD
HALLMARK_IL6_JAK_STAT3_SIGNALING	IL6 STAT3 signaling during acute phase response	3.18677e-07	ENSG00000272081	STAD
HALLMARK_INFLAMMATORY_RESPONSE	inflammation	3.18677e-07	ENSG00000272081	STAD
HALLMARK_COMPLEMENT	complement cascade	7.76384e-06	ENSG00000272081	STAD
HALLMARK_KRAS_SIGNALING_UP	KRAS signaling, upregulated genes	0.000146701	ENSG00000272081	STAD
HALLMARK_INTERFERON_ALPHA_RESPONSE	interferon alpha response	0.00141501	ENSG00000272081	STAD
HALLMARK_OXIDATIVE_PHOSPHORYLATION	oxidative phosphorylation and citric acid cycle	7.37598e-06	ENSG00000182165	OV
HALLMARK_DNA_REPAIR	DNA repair	0.00280856	ENSG00000182165	OV
HALLMARK_SPERMATOGENESIS	sperm development and male fertility	0.0277732	ENSG00000204666	OV
HALLMARK_INTERFERON_GAMMA_RESPONSE	interferon gamma response	0	ENSG00000224666	OV
HALLMARK_ALLOGRAFT_REJECTION	allograft rejection	0	ENSG00000224666	OV
HALLMARK_INTERFERON_ALPHA_RESPONSE	interferon alpha response	0	ENSG00000224666	OV
HALLMARK_INFLAMMATORY_RESPONSE	inflammation	7.034e-07	ENSG00000224666	OV
HALLMARK_COMPLEMENT	complement cascade	5.41638e-05	ENSG00000224666	OV
HALLMARK_IL6_JAK_STAT3_SIGNALING	IL6 STAT3 signaling during acute phase response	0.000856077	ENSG00000224666	OV
HALLMARK_APOPTOSIS	programmed cell death; caspase pathway	0.00259695	ENSG00000224666	OV
HALLMARK_TNFA_SIGNALING_VIA_NFKB	TNFA signaling via NF_B	0.00574388	ENSG00000224666	OV
HALLMARK_IL2_STAT5_SIGNALING	IL2 STAT5 signaling	0.0419743	ENSG00000224666	OV
HALLMARK_TGF_BETA_SIGNALING	TGF beta signaling	0.00212654	ENSG00000224818	OV
HALLMARK_P53_PATHWAY	p53 pathway	0.0192682	ENSG00000224818	OV
HALLMARK_APICAL_JUNCTION	apical junction complex consisting of adherens and tight junctions	0.0156918	ENSG00000246640	OV
HALLMARK_MITOTIC_SPINDLE	cell cycle progression: mitotic spindle assembly	1.0824e-09	ENSG00000248100	OV
HALLMARK_EPITHELIAL_MESENCHYMAL_TRANSITION	epithelial mesenchymal transition	7.01661e-12	ENSG00000248429	OV
HALLMARK_UV_RESPONSE_DN	UV response: downregulated genes	0.00433825	ENSG00000248429	OV
HALLMARK_MYOGENESIS	muscle differentiation	0.00433825	ENSG00000248429	OV
HALLMARK_KRAS_SIGNALING_UP	KRAS signaling, upregulated genes	0.0387293	ENSG00000248429	OV
HALLMARK_UV_RESPONSE_DN	UV response: downregulated genes	0.0337828	ENSG00000254951	OV
HALLMARK_EPITHELIAL_MESENCHYMAL_TRANSITION	epithelial mesenchymal transition	0	ENSG00000258602	OV
HALLMARK_TNFA_SIGNALING_VIA_NFKB	TNFA signaling via NF_B	1.5818e-07	ENSG00000258602	OV
HALLMARK_TGF_BETA_SIGNALING	TGF beta signaling	0.000300823	ENSG00000258602	OV
HALLMARK_HYPOXIA	response to hypoxia; HIF1A targets	0.00203578	ENSG00000258602	OV
HALLMARK_COAGULATION	blood coagulation cascade	0.0038013	ENSG00000258602	OV
HALLMARK_APICAL_JUNCTION	apical junction complex consisting of adherens and tight junctions	0.0038013	ENSG00000258602	OV
HALLMARK_KRAS_SIGNALING_UP	KRAS signaling, upregulated genes	0.0038013	ENSG00000258602	OV
HALLMARK_ALLOGRAFT_REJECTION	allograft rejection	1.11022e-13	ENSG00000268355	OV
HALLMARK_INFLAMMATORY_RESPONSE	inflammation	1.04049e-07	ENSG00000268355	OV
HALLMARK_KRAS_SIGNALING_UP	KRAS signaling, upregulated genes	4.24903e-07	ENSG00000268355	OV
HALLMARK_EPITHELIAL_MESENCHYMAL_TRANSITION	epithelial mesenchymal transition	1.82226e-06	ENSG00000268355	OV
HALLMARK_IL6_JAK_STAT3_SIGNALING	IL6 STAT3 signaling during acute phase response	1.79969e-05	ENSG00000268355	OV
HALLMARK_TNFA_SIGNALING_VIA_NFKB	TNFA signaling via NF_B	0.000125743	ENSG00000268355	OV
HALLMARK_IL2_STAT5_SIGNALING	IL2 STAT5 signaling	0.000125743	ENSG00000268355	OV
HALLMARK_INTERFERON_GAMMA_RESPONSE	interferon gamma response	0.0187319	ENSG00000268355	OV
HALLMARK_COMPLEMENT	complement cascade	0.0187319	ENSG00000268355	OV
HALLMARK_COAGULATION	blood coagulation cascade	0.0450316	ENSG00000268355	OV
HALLMARK_EPITHELIAL_MESENCHYMAL_TRANSITION	epithelial mesenchymal transition	0	ENSG00000268460	OV
HALLMARK_UV_RESPONSE_DN	UV response: downregulated genes	4.33059e-05	ENSG00000268460	OV
HALLMARK_COAGULATION	blood coagulation cascade	9.0546e-05	ENSG00000268460	OV
HALLMARK_TNFA_SIGNALING_VIA_NFKB	TNFA signaling via NF_B	0.000939673	ENSG00000268460	OV
HALLMARK_MYOGENESIS	muscle differentiation	0.000939673	ENSG00000268460	OV
HALLMARK_ANGIOGENESIS	blood vessel formation	0.01419	ENSG00000268460	OV
HALLMARK_TNFA_SIGNALING_VIA_NFKB	TNFA signaling via NF_B	0	ENSG00000268812	OV
HALLMARK_HYPOXIA	response to hypoxia; HIF1A targets	0.00465093	ENSG00000268812	OV
HALLMARK_TGF_BETA_SIGNALING	TGF beta signaling	0.0124029	ENSG00000268812	OV
HALLMARK_P53_PATHWAY	p53 pathway	0.00222979	ENSG00000234546	UCEC
HALLMARK_EPITHELIAL_MESENCHYMAL_TRANSITION	epithelial mesenchymal transition	5.2691e-05	ENSG00000248429	UCEC
HALLMARK_KRAS_SIGNALING_UP	KRAS signaling, upregulated genes	0.0185648	ENSG00000248429	UCEC
HALLMARK_ANGIOGENESIS	blood vessel formation	0.0185648	ENSG00000248429	UCEC
