# Supplementary material for: Decoding the lncRNAome Across Diverse Cellular Stresses Reveals Core p53-effector Pan-cancer Suppressive lncRNAs
Source: Cancer Res Commun. 2023 May 11;3(5):842–59. doi: 10.1158/2767-9764.CRC-22-0473 (PMC10173889; doi:10.1158/2767-9764.CRC-22-0473)
Supplement: Supplementary Table S8 — Hallmark genesets that have significant negative associations with p53-effector lncRNAs [file crc-22-0473-s15.xlsx]

## Sheet: Table S8
Supplementary Table S8: Hallmark gene sets that have significant negative associations with p53-effector lncRNAs			Mitra et al.
Hallmark Geneset	Description	FDR	lncRNA Ensembl ID	Cancer type
HALLMARK_E2F_TARGETS	cell cycle progression: E2F targets	0	ENSG00000182165	BLCA
HALLMARK_G2M_CHECKPOINT	cell cycle progression: G2/M checkpoint	5.55112e-15	ENSG00000182165	BLCA
HALLMARK_MITOTIC_SPINDLE	cell cycle progression: mitotic spindle assembly	2.01154e-08	ENSG00000182165	BLCA
HALLMARK_MYC_TARGETS_V1	MYC targets, variant 1	0.0248257	ENSG00000182165	BLCA
HALLMARK_G2M_CHECKPOINT	cell cycle progression: G2/M checkpoint	4.24775e-06	ENSG00000224818	BLCA
HALLMARK_E2F_TARGETS	cell cycle progression: E2F targets	1.69343e-05	ENSG00000224818	BLCA
HALLMARK_MITOTIC_SPINDLE	cell cycle progression: mitotic spindle assembly	0.0122627	ENSG00000224818	BLCA
HALLMARK_MYC_TARGETS_V2	MYC targets, variant 2	0.000236656	ENSG00000225511	BLCA
HALLMARK_MYC_TARGETS_V1	MYC targets, variant 1	0.000481494	ENSG00000225511	BLCA
HALLMARK_G2M_CHECKPOINT	cell cycle progression: G2/M checkpoint	0.00175345	ENSG00000225511	BLCA
HALLMARK_MTORC1_SIGNALING	mTORC1 signaling	0.030923	ENSG00000225511	BLCA
HALLMARK_E2F_TARGETS	cell cycle progression: E2F targets	2.16731e-07	ENSG00000234546	BLCA
HALLMARK_G2M_CHECKPOINT	cell cycle progression: G2/M checkpoint	0.00978084	ENSG00000234546	BLCA
HALLMARK_MYC_TARGETS_V1	MYC targets, variant 1	2.80479e-08	ENSG00000237886	BLCA
HALLMARK_MTORC1_SIGNALING	mTORC1 signaling	0.0111587	ENSG00000237886	BLCA
HALLMARK_UNFOLDED_PROTEIN_RESPONSE	unfolded protein response; ER stress	0.0111587	ENSG00000237886	BLCA
HALLMARK_G2M_CHECKPOINT	cell cycle progression: G2/M checkpoint	0.0178908	ENSG00000237886	BLCA
HALLMARK_PI3K_AKT_MTOR_SIGNALING	PI3K signaling via AKT to mTORC1	0.0178908	ENSG00000237886	BLCA
HALLMARK_E2F_TARGETS	cell cycle progression: E2F targets	0.0178908	ENSG00000237886	BLCA
HALLMARK_PROTEIN_SECRETION	protein secretion	0.0430219	ENSG00000237886	BLCA
HALLMARK_MYC_TARGETS_V1	MYC targets, variant 1	9.02611e-12	ENSG00000248429	BLCA
HALLMARK_E2F_TARGETS	cell cycle progression: E2F targets	1.7051e-06	ENSG00000248429	BLCA
HALLMARK_G2M_CHECKPOINT	cell cycle progression: G2/M checkpoint	4.10444e-05	ENSG00000248429	BLCA
HALLMARK_MYC_TARGETS_V2	MYC targets, variant 2	0.00381237	ENSG00000248429	BLCA
HALLMARK_MYC_TARGETS_V1	MYC targets, variant 1	0	ENSG00000254951	BLCA
HALLMARK_OXIDATIVE_PHOSPHORYLATION	oxidative phosphorylation and citric acid cycle	6.9712e-08	ENSG00000254951	BLCA
HALLMARK_MYC_TARGETS_V2	MYC targets, variant 2	3.86944e-06	ENSG00000254951	BLCA
HALLMARK_MTORC1_SIGNALING	mTORC1 signaling	0.000168226	ENSG00000254951	BLCA
HALLMARK_REACTIVE_OXIGEN_SPECIES_PATHWAY	reactive oxygen species pathway	0.0337101	ENSG00000254951	BLCA
HALLMARK_PROTEIN_SECRETION	protein secretion	3.83458e-08	ENSG00000260193	BLCA
HALLMARK_UNFOLDED_PROTEIN_RESPONSE	unfolded protein response; ER stress	0.00201835	ENSG00000260193	BLCA
HALLMARK_E2F_TARGETS	cell cycle progression: E2F targets	1.24789e-11	ENSG00000263718	BLCA
HALLMARK_MYC_TARGETS_V1	MYC targets, variant 1	0.000415594	ENSG00000263718	BLCA
HALLMARK_G2M_CHECKPOINT	cell cycle progression: G2/M checkpoint	0.00444829	ENSG00000263718	BLCA
HALLMARK_MITOTIC_SPINDLE	cell cycle progression: mitotic spindle assembly	0.00444829	ENSG00000263718	BLCA
HALLMARK_MYC_TARGETS_V1	MYC targets, variant 1	0.00529344	ENSG00000270605	BLCA
HALLMARK_E2F_TARGETS	cell cycle progression: E2F targets	0.0228356	ENSG00000270605	BLCA
HALLMARK_INFLAMMATORY_RESPONSE	inflammation	0.0228356	ENSG00000270605	BLCA
HALLMARK_FATTY_ACID_METABOLISM	fatty acid metabolism	0.0188582	ENSG00000272457	BLCA
HALLMARK_E2F_TARGETS	cell cycle progression: E2F targets	0.000127785	ENSG00000182165	BRCA
HALLMARK_MYC_TARGETS_V1	MYC targets, variant 1	0.000127785	ENSG00000182165	BRCA
HALLMARK_MYC_TARGETS_V2	MYC targets, variant 2	0.000314967	ENSG00000182165	BRCA
HALLMARK_G2M_CHECKPOINT	cell cycle progression: G2/M checkpoint	0.00749513	ENSG00000182165	BRCA
HALLMARK_MTORC1_SIGNALING	mTORC1 signaling	0.0249133	ENSG00000182165	BRCA
HALLMARK_G2M_CHECKPOINT	cell cycle progression: G2/M checkpoint	0.00428705	ENSG00000204666	BRCA
HALLMARK_MTORC1_SIGNALING	mTORC1 signaling	0.0338106	ENSG00000204666	BRCA
HALLMARK_MTORC1_SIGNALING	mTORC1 signaling	1.07089e-05	ENSG00000224592	BRCA
HALLMARK_E2F_TARGETS	cell cycle progression: E2F targets	0	ENSG00000224818	BRCA
HALLMARK_G2M_CHECKPOINT	cell cycle progression: G2/M checkpoint	0	ENSG00000224818	BRCA
HALLMARK_MYC_TARGETS_V1	MYC targets, variant 1	6.90406e-09	ENSG00000224818	BRCA
HALLMARK_MITOTIC_SPINDLE	cell cycle progression: mitotic spindle assembly	0.000168226	ENSG00000224818	BRCA
HALLMARK_MYC_TARGETS_V2	MYC targets, variant 2	0.000226003	ENSG00000224818	BRCA
HALLMARK_MTORC1_SIGNALING	mTORC1 signaling	0.00710434	ENSG00000224818	BRCA
HALLMARK_E2F_TARGETS	cell cycle progression: E2F targets	0	ENSG00000225511	BRCA
HALLMARK_G2M_CHECKPOINT	cell cycle progression: G2/M checkpoint	6.02296e-13	ENSG00000225511	BRCA
HALLMARK_MYC_TARGETS_V1	MYC targets, variant 1	2.58208e-10	ENSG00000225511	BRCA
HALLMARK_MTORC1_SIGNALING	mTORC1 signaling	5.54399e-05	ENSG00000225511	BRCA
HALLMARK_MYC_TARGETS_V2	MYC targets, variant 2	0.000286171	ENSG00000225511	BRCA
HALLMARK_MTORC1_SIGNALING	mTORC1 signaling	1.55323e-08	ENSG00000226965	BRCA
HALLMARK_MYC_TARGETS_V1	MYC targets, variant 1	0.00144432	ENSG00000226965	BRCA
HALLMARK_MYC_TARGETS_V2	MYC targets, variant 2	0.00144432	ENSG00000226965	BRCA
HALLMARK_G2M_CHECKPOINT	cell cycle progression: G2/M checkpoint	0.00347265	ENSG00000226965	BRCA
HALLMARK_E2F_TARGETS	cell cycle progression: E2F targets	0.0110448	ENSG00000226965	BRCA
HALLMARK_E2F_TARGETS	cell cycle progression: E2F targets	3.84809e-07	ENSG00000230098	BRCA
HALLMARK_G2M_CHECKPOINT	cell cycle progression: G2/M checkpoint	0.000285608	ENSG00000230098	BRCA
HALLMARK_MTORC1_SIGNALING	mTORC1 signaling	0.00460118	ENSG00000230098	BRCA
HALLMARK_E2F_TARGETS	cell cycle progression: E2F targets	0	ENSG00000234546	BRCA
HALLMARK_G2M_CHECKPOINT	cell cycle progression: G2/M checkpoint	0	ENSG00000234546	BRCA
HALLMARK_MYC_TARGETS_V1	MYC targets, variant 1	2.89139e-10	ENSG00000234546	BRCA
HALLMARK_MYC_TARGETS_V2	MYC targets, variant 2	1.90324e-05	ENSG00000234546	BRCA
HALLMARK_MITOTIC_SPINDLE	cell cycle progression: mitotic spindle assembly	0.00030706	ENSG00000234546	BRCA
HALLMARK_PROTEIN_SECRETION	protein secretion	6.03719e-06	ENSG00000237886	BRCA
HALLMARK_MYC_TARGETS_V1	MYC targets, variant 1	6.03719e-06	ENSG00000237886	BRCA
HALLMARK_UNFOLDED_PROTEIN_RESPONSE	unfolded protein response; ER stress	0.0278264	ENSG00000237886	BRCA
HALLMARK_E2F_TARGETS	cell cycle progression: E2F targets	0	ENSG00000246640	BRCA
HALLMARK_G2M_CHECKPOINT	cell cycle progression: G2/M checkpoint	0	ENSG00000246640	BRCA
HALLMARK_MYC_TARGETS_V1	MYC targets, variant 1	2.04651e-12	ENSG00000246640	BRCA
HALLMARK_MTORC1_SIGNALING	mTORC1 signaling	0.0153696	ENSG00000246640	BRCA
HALLMARK_SPERMATOGENESIS	sperm development and male fertility	0.0175604	ENSG00000246640	BRCA
HALLMARK_MYC_TARGETS_V2	MYC targets, variant 2	0.0243822	ENSG00000246640	BRCA
HALLMARK_MITOTIC_SPINDLE	cell cycle progression: mitotic spindle assembly	0.0265874	ENSG00000246640	BRCA
HALLMARK_E2F_TARGETS	cell cycle progression: E2F targets	0	ENSG00000248429	BRCA
HALLMARK_G2M_CHECKPOINT	cell cycle progression: G2/M checkpoint	0	ENSG00000248429	BRCA
HALLMARK_MYC_TARGETS_V1	MYC targets, variant 1	2.58483e-07	ENSG00000248429	BRCA
HALLMARK_MYC_TARGETS_V2	MYC targets, variant 2	0.000559184	ENSG00000248429	BRCA
HALLMARK_MTORC1_SIGNALING	mTORC1 signaling	2.38393e-05	ENSG00000249306	BRCA
HALLMARK_G2M_CHECKPOINT	cell cycle progression: G2/M checkpoint	0.00101906	ENSG00000249306	BRCA
HALLMARK_MYC_TARGETS_V1	MYC targets, variant 1	0.00101906	ENSG00000249306	BRCA
HALLMARK_E2F_TARGETS	cell cycle progression: E2F targets	0.0124421	ENSG00000249306	BRCA
HALLMARK_MYC_TARGETS_V1	MYC targets, variant 1	1.80229e-09	ENSG00000253878	BRCA
HALLMARK_OXIDATIVE_PHOSPHORYLATION	oxidative phosphorylation and citric acid cycle	5.28434e-05	ENSG00000253878	BRCA
HALLMARK_MTORC1_SIGNALING	mTORC1 signaling	0.000170048	ENSG00000253878	BRCA
HALLMARK_TGF_BETA_SIGNALING	TGF beta signaling	0.0197503	ENSG00000260193	BRCA
HALLMARK_ANDROGEN_RESPONSE	androgen response	0.0279276	ENSG00000260193	BRCA
HALLMARK_MYC_TARGETS_V2	MYC targets, variant 2	0.0229666	ENSG00000263718	BRCA
HALLMARK_E2F_TARGETS	cell cycle progression: E2F targets	0	ENSG00000268355	BRCA
HALLMARK_G2M_CHECKPOINT	cell cycle progression: G2/M checkpoint	0	ENSG00000268355	BRCA
HALLMARK_MYC_TARGETS_V1	MYC targets, variant 1	3.08774e-07	ENSG00000268355	BRCA
HALLMARK_MYC_TARGETS_V2	MYC targets, variant 2	7.29054e-05	ENSG00000268355	BRCA
HALLMARK_MITOTIC_SPINDLE	cell cycle progression: mitotic spindle assembly	0.0212452	ENSG00000268355	BRCA
HALLMARK_OXIDATIVE_PHOSPHORYLATION	oxidative phosphorylation and citric acid cycle	1.31834e-08	ENSG00000268460	BRCA
HALLMARK_ADIPOGENESIS	adipocyte development	9.30538e-05	ENSG00000268460	BRCA
HALLMARK_MTORC1_SIGNALING	mTORC1 signaling	5.58682e-05	ENSG00000270605	BRCA
HALLMARK_UNFOLDED_PROTEIN_RESPONSE	unfolded protein response; ER stress	0.00231341	ENSG00000270605	BRCA
HALLMARK_MYC_TARGETS_V1	MYC targets, variant 1	0.00231341	ENSG00000270605	BRCA
HALLMARK_GLYCOLYSIS	glycolysis and gluconeogenesis	0.0268362	ENSG00000270605	BRCA
HALLMARK_ESTROGEN_RESPONSE_EARLY	early estrogen response	2.7828e-05	ENSG00000272081	BRCA
HALLMARK_ESTROGEN_RESPONSE_LATE	late estrogen response	0.0351242	ENSG00000272081	BRCA
HALLMARK_MITOTIC_SPINDLE	cell cycle progression: mitotic spindle assembly	0.000186523	ENSG00000182165	HNSC
HALLMARK_UV_RESPONSE_DN	UV response: downregulated genes	0.0146882	ENSG00000224592	HNSC
HALLMARK_PROTEIN_SECRETION	protein secretion	0.00358642	ENSG00000224666	HNSC
HALLMARK_MYC_TARGETS_V1	MYC targets, variant 1	0.00896385	ENSG00000225511	HNSC
HALLMARK_G2M_CHECKPOINT	cell cycle progression: G2/M checkpoint	0.0326755	ENSG00000225511	HNSC
HALLMARK_ESTROGEN_RESPONSE_EARLY	early estrogen response	0.0326755	ENSG00000225511	HNSC
HALLMARK_MTORC1_SIGNALING	mTORC1 signaling	0.0326755	ENSG00000225511	HNSC
HALLMARK_MYC_TARGETS_V2	MYC targets, variant 2	0.0345183	ENSG00000225511	HNSC
HALLMARK_EPITHELIAL_MESENCHYMAL_TRANSITION	epithelial mesenchymal transition	3.89083e-05	ENSG00000237512	HNSC
HALLMARK_APICAL_JUNCTION	apical junction complex consisting of adherens and tight junctions	0.000109645	ENSG00000237512	HNSC
HALLMARK_UV_RESPONSE_DN	UV response: downregulated genes	0.00212984	ENSG00000237512	HNSC
HALLMARK_PROTEIN_SECRETION	protein secretion	9.31249e-05	ENSG00000237886	HNSC
HALLMARK_PI3K_AKT_MTOR_SIGNALING	PI3K signaling via AKT to mTORC1	0.00369519	ENSG00000237886	HNSC
HALLMARK_HEME_METABOLISM	heme metabolism and erythroid lineage	0.00369519	ENSG00000237886	HNSC
HALLMARK_FATTY_ACID_METABOLISM	fatty acid metabolism	0.0160297	ENSG00000246640	HNSC
HALLMARK_XENOBIOTIC_METABOLISM	metabolism of xenobiotics	0.0160297	ENSG00000246640	HNSC
HALLMARK_GLYCOLYSIS	glycolysis and gluconeogenesis	0.0160297	ENSG00000246640	HNSC
HALLMARK_ESTROGEN_RESPONSE_LATE	late estrogen response	0.0493113	ENSG00000246640	HNSC
HALLMARK_MYC_TARGETS_V1	MYC targets, variant 1	0.000176674	ENSG00000248429	HNSC
HALLMARK_ESTROGEN_RESPONSE_LATE	late estrogen response	0.0120588	ENSG00000248429	HNSC
HALLMARK_ESTROGEN_RESPONSE_EARLY	early estrogen response	0.033267	ENSG00000248429	HNSC
HALLMARK_CHOLESTEROL_HOMEOSTASIS	cholesterol homeostasis	0.0492521	ENSG00000248429	HNSC
HALLMARK_ALLOGRAFT_REJECTION	allograft rejection	1.18326e-06	ENSG00000250337	HNSC
HALLMARK_APICAL_SURFACE	membrane proteins in the apical domain	0.0207565	ENSG00000250337	HNSC
HALLMARK_APICAL_JUNCTION	apical junction complex consisting of adherens and tight junctions	0.00397316	ENSG00000253878	HNSC
HALLMARK_PEROXISOME	peroxisomes	0.0412306	ENSG00000254991	HNSC
HALLMARK_BILE_ACID_METABOLISM	biosynthesis of bile acids	0.0412306	ENSG00000254991	HNSC
HALLMARK_ALLOGRAFT_REJECTION	allograft rejection	0.0412306	ENSG00000254991	HNSC
HALLMARK_ALLOGRAFT_REJECTION	allograft rejection	1.2168e-11	ENSG00000258602	HNSC
HALLMARK_KRAS_SIGNALING_UP	KRAS signaling, upregulated genes	0.0273568	ENSG00000258602	HNSC
HALLMARK_EPITHELIAL_MESENCHYMAL_TRANSITION	epithelial mesenchymal transition	3.67123e-06	ENSG00000260193	HNSC
HALLMARK_APICAL_JUNCTION	apical junction complex consisting of adherens and tight junctions	0.000220696	ENSG00000260193	HNSC
HALLMARK_UV_RESPONSE_DN	UV response: downregulated genes	0.000308353	ENSG00000260193	HNSC
HALLMARK_TGF_BETA_SIGNALING	TGF beta signaling	0.00240594	ENSG00000260193	HNSC
HALLMARK_INFLAMMATORY_RESPONSE	inflammation	0.0178987	ENSG00000260193	HNSC
HALLMARK_ESTROGEN_RESPONSE_EARLY	early estrogen response	0.0138035	ENSG00000262445	HNSC
HALLMARK_MTORC1_SIGNALING	mTORC1 signaling	0.000357662	ENSG00000268355	HNSC
HALLMARK_MYC_TARGETS_V1	MYC targets, variant 1	0.000879652	ENSG00000268355	HNSC
HALLMARK_GLYCOLYSIS	glycolysis and gluconeogenesis	0.00263224	ENSG00000268355	HNSC
HALLMARK_HYPOXIA	response to hypoxia; HIF1A targets	0.00804812	ENSG00000268355	HNSC
HALLMARK_MYC_TARGETS_V2	MYC targets, variant 2	0.0326321	ENSG00000268355	HNSC
HALLMARK_ALLOGRAFT_REJECTION	allograft rejection	1.05127e-10	ENSG00000268460	HNSC
HALLMARK_BILE_ACID_METABOLISM	biosynthesis of bile acids	0.0146542	ENSG00000269729	HNSC
HALLMARK_UV_RESPONSE_DN	UV response: downregulated genes	0.0151925	ENSG00000270605	HNSC
HALLMARK_APICAL_JUNCTION	apical junction complex consisting of adherens and tight junctions	0.018408	ENSG00000270605	HNSC
HALLMARK_EPITHELIAL_MESENCHYMAL_TRANSITION	epithelial mesenchymal transition	0.018408	ENSG00000270605	HNSC
HALLMARK_MYC_TARGETS_V1	MYC targets, variant 1	0	ENSG00000272081	HNSC
HALLMARK_MYC_TARGETS_V2	MYC targets, variant 2	3.66374e-13	ENSG00000272081	HNSC
HALLMARK_E2F_TARGETS	cell cycle progression: E2F targets	0.0239731	ENSG00000272457	HNSC
HALLMARK_MITOTIC_SPINDLE	cell cycle progression: mitotic spindle assembly	7.25435e-07	ENSG00000182165	KIRC
HALLMARK_OXIDATIVE_PHOSPHORYLATION	oxidative phosphorylation and citric acid cycle	5.55112e-15	ENSG00000204666	KIRC
HALLMARK_ADIPOGENESIS	adipocyte development	5.77307e-07	ENSG00000204666	KIRC
HALLMARK_FATTY_ACID_METABOLISM	fatty acid metabolism	1.94692e-05	ENSG00000204666	KIRC
HALLMARK_GLYCOLYSIS	glycolysis and gluconeogenesis	0.0044016	ENSG00000204666	KIRC
HALLMARK_PROTEIN_SECRETION	protein secretion	0.0044016	ENSG00000204666	KIRC
HALLMARK_PEROXISOME	peroxisomes	0.0292793	ENSG00000204666	KIRC
HALLMARK_BILE_ACID_METABOLISM	biosynthesis of bile acids	0.0378445	ENSG00000204666	KIRC
HALLMARK_PEROXISOME	peroxisomes	0.0333942	ENSG00000224592	KIRC
HALLMARK_OXIDATIVE_PHOSPHORYLATION	oxidative phosphorylation and citric acid cycle	5.15024e-05	ENSG00000224818	KIRC
HALLMARK_FATTY_ACID_METABOLISM	fatty acid metabolism	0.000431482	ENSG00000224818	KIRC
HALLMARK_ADIPOGENESIS	adipocyte development	0.00268176	ENSG00000224818	KIRC
HALLMARK_BILE_ACID_METABOLISM	biosynthesis of bile acids	0.0166034	ENSG00000224818	KIRC
HALLMARK_ANDROGEN_RESPONSE	androgen response	0.0384533	ENSG00000224818	KIRC
HALLMARK_OXIDATIVE_PHOSPHORYLATION	oxidative phosphorylation and citric acid cycle	6.10707e-07	ENSG00000225511	KIRC
HALLMARK_FATTY_ACID_METABOLISM	fatty acid metabolism	0.00100787	ENSG00000225511	KIRC
HALLMARK_ANDROGEN_RESPONSE	androgen response	0.00356724	ENSG00000225511	KIRC
HALLMARK_OXIDATIVE_PHOSPHORYLATION	oxidative phosphorylation and citric acid cycle	0	ENSG00000231666	KIRC
HALLMARK_ADIPOGENESIS	adipocyte development	1.42198e-05	ENSG00000231666	KIRC
HALLMARK_FATTY_ACID_METABOLISM	fatty acid metabolism	0.0101333	ENSG00000231666	KIRC
HALLMARK_OXIDATIVE_PHOSPHORYLATION	oxidative phosphorylation and citric acid cycle	0.00694023	ENSG00000234546	KIRC
HALLMARK_MYC_TARGETS_V1	MYC targets, variant 1	0.0143608	ENSG00000234546	KIRC
HALLMARK_G2M_CHECKPOINT	cell cycle progression: G2/M checkpoint	0.0344712	ENSG00000234546	KIRC
HALLMARK_FATTY_ACID_METABOLISM	fatty acid metabolism	0.0126787	ENSG00000237512	KIRC
HALLMARK_BILE_ACID_METABOLISM	biosynthesis of bile acids	0.0312555	ENSG00000237512	KIRC
HALLMARK_PROTEIN_SECRETION	protein secretion	8.50653e-11	ENSG00000237886	KIRC
HALLMARK_MYC_TARGETS_V1	MYC targets, variant 1	0.0444946	ENSG00000237886	KIRC
HALLMARK_OXIDATIVE_PHOSPHORYLATION	oxidative phosphorylation and citric acid cycle	0	ENSG00000246640	KIRC
HALLMARK_FATTY_ACID_METABOLISM	fatty acid metabolism	4.71012e-12	ENSG00000246640	KIRC
HALLMARK_ADIPOGENESIS	adipocyte development	5.90454e-11	ENSG00000246640	KIRC
HALLMARK_PEROXISOME	peroxisomes	0.000490976	ENSG00000246640	KIRC
HALLMARK_PROTEIN_SECRETION	protein secretion	0.00119645	ENSG00000246640	KIRC
HALLMARK_BILE_ACID_METABOLISM	biosynthesis of bile acids	0.00323842	ENSG00000246640	KIRC
HALLMARK_OXIDATIVE_PHOSPHORYLATION	oxidative phosphorylation and citric acid cycle	7.60642e-10	ENSG00000248429	KIRC
HALLMARK_ADIPOGENESIS	adipocyte development	0.000504343	ENSG00000248429	KIRC
HALLMARK_ADIPOGENESIS	adipocyte development	0.000630922	ENSG00000250337	KIRC
HALLMARK_OXIDATIVE_PHOSPHORYLATION	oxidative phosphorylation and citric acid cycle	0.0224685	ENSG00000250337	KIRC
HALLMARK_DNA_REPAIR	DNA repair	0.026979	ENSG00000250337	KIRC
HALLMARK_MYC_TARGETS_V1	MYC targets, variant 1	0.00326686	ENSG00000253878	KIRC
HALLMARK_PROTEIN_SECRETION	protein secretion	4.04343e-11	ENSG00000260193	KIRC
HALLMARK_FATTY_ACID_METABOLISM	fatty acid metabolism	4.00567e-05	ENSG00000263718	KIRC
HALLMARK_ADIPOGENESIS	adipocyte development	4.00567e-05	ENSG00000263718	KIRC
HALLMARK_OXIDATIVE_PHOSPHORYLATION	oxidative phosphorylation and citric acid cycle	4.00567e-05	ENSG00000263718	KIRC
HALLMARK_OXIDATIVE_PHOSPHORYLATION	oxidative phosphorylation and citric acid cycle	0	ENSG00000268355	KIRC
HALLMARK_ADIPOGENESIS	adipocyte development	2.27e-08	ENSG00000268355	KIRC
HALLMARK_FATTY_ACID_METABOLISM	fatty acid metabolism	4.78547e-05	ENSG00000268355	KIRC
HALLMARK_OXIDATIVE_PHOSPHORYLATION	oxidative phosphorylation and citric acid cycle	1.47937e-11	ENSG00000268460	KIRC
HALLMARK_FATTY_ACID_METABOLISM	fatty acid metabolism	5.12645e-11	ENSG00000268460	KIRC
HALLMARK_ADIPOGENESIS	adipocyte development	2.40998e-08	ENSG00000268460	KIRC
HALLMARK_PEROXISOME	peroxisomes	0.000189947	ENSG00000268460	KIRC
HALLMARK_BILE_ACID_METABOLISM	biosynthesis of bile acids	0.000292768	ENSG00000268460	KIRC
HALLMARK_XENOBIOTIC_METABOLISM	metabolism of xenobiotics	0.00191197	ENSG00000268460	KIRC
HALLMARK_OXIDATIVE_PHOSPHORYLATION	oxidative phosphorylation and citric acid cycle	1.42109e-12	ENSG00000268812	KIRC
HALLMARK_FATTY_ACID_METABOLISM	fatty acid metabolism	2.50918e-09	ENSG00000268812	KIRC
HALLMARK_ADIPOGENESIS	adipocyte development	6.34083e-08	ENSG00000268812	KIRC
HALLMARK_BILE_ACID_METABOLISM	biosynthesis of bile acids	0.0456977	ENSG00000268812	KIRC
HALLMARK_FATTY_ACID_METABOLISM	fatty acid metabolism	0	ENSG00000269729	KIRC
HALLMARK_OXIDATIVE_PHOSPHORYLATION	oxidative phosphorylation and citric acid cycle	1.66533e-14	ENSG00000269729	KIRC
HALLMARK_ADIPOGENESIS	adipocyte development	3.13862e-06	ENSG00000269729	KIRC
HALLMARK_BILE_ACID_METABOLISM	biosynthesis of bile acids	0.00143729	ENSG00000269729	KIRC
HALLMARK_PEROXISOME	peroxisomes	0.00382	ENSG00000269729	KIRC
HALLMARK_XENOBIOTIC_METABOLISM	metabolism of xenobiotics	0.0178908	ENSG00000269729	KIRC
HALLMARK_PROTEIN_SECRETION	protein secretion	0.00108919	ENSG00000270605	KIRC
HALLMARK_MYC_TARGETS_V1	MYC targets, variant 1	0.00201931	ENSG00000270605	KIRC
HALLMARK_TGF_BETA_SIGNALING	TGF beta signaling	0.0294107	ENSG00000270605	KIRC
HALLMARK_UNFOLDED_PROTEIN_RESPONSE	unfolded protein response; ER stress	0.00377688	ENSG00000234546	LIHC
HALLMARK_MTORC1_SIGNALING	mTORC1 signaling	0.0413407	ENSG00000234546	LIHC
HALLMARK_BILE_ACID_METABOLISM	biosynthesis of bile acids	2.11631e-09	ENSG00000237512	LIHC
HALLMARK_XENOBIOTIC_METABOLISM	metabolism of xenobiotics	9.01772e-07	ENSG00000237512	LIHC
HALLMARK_FATTY_ACID_METABOLISM	fatty acid metabolism	9.12526e-07	ENSG00000237512	LIHC
HALLMARK_PEROXISOME	peroxisomes	0.000134291	ENSG00000237512	LIHC
HALLMARK_OXIDATIVE_PHOSPHORYLATION	oxidative phosphorylation and citric acid cycle	0.00643849	ENSG00000237512	LIHC
HALLMARK_HEME_METABOLISM	heme metabolism and erythroid lineage	0.0183421	ENSG00000237512	LIHC
HALLMARK_MTORC1_SIGNALING	mTORC1 signaling	1.47214e-05	ENSG00000237886	LIHC
HALLMARK_MYC_TARGETS_V1	MYC targets, variant 1	0.000298555	ENSG00000237886	LIHC
HALLMARK_REACTIVE_OXIGEN_SPECIES_PATHWAY	reactive oxygen species pathway	0.00815762	ENSG00000237886	LIHC
HALLMARK_TNFA_SIGNALING_VIA_NFKB	TNFA signaling via NF_B	0.017545	ENSG00000237886	LIHC
HALLMARK_UV_RESPONSE_UP	UV response: upregulated genes	0.0425863	ENSG00000237886	LIHC
HALLMARK_OXIDATIVE_PHOSPHORYLATION	oxidative phosphorylation and citric acid cycle	0.0425863	ENSG00000237886	LIHC
HALLMARK_APOPTOSIS	programmed cell death; caspase pathway	0.0425863	ENSG00000237886	LIHC
HALLMARK_OXIDATIVE_PHOSPHORYLATION	oxidative phosphorylation and citric acid cycle	2.55103e-06	ENSG00000268355	LIHC
HALLMARK_FATTY_ACID_METABOLISM	fatty acid metabolism	3.63006e-06	ENSG00000268355	LIHC
HALLMARK_XENOBIOTIC_METABOLISM	metabolism of xenobiotics	6.11556e-06	ENSG00000268355	LIHC
HALLMARK_ADIPOGENESIS	adipocyte development	0.000178478	ENSG00000268355	LIHC
HALLMARK_PEROXISOME	peroxisomes	0.00528683	ENSG00000268355	LIHC
HALLMARK_OXIDATIVE_PHOSPHORYLATION	oxidative phosphorylation and citric acid cycle	2.38719e-08	ENSG00000270605	LIHC
HALLMARK_ADIPOGENESIS	adipocyte development	0.00231652	ENSG00000270605	LIHC
HALLMARK_FATTY_ACID_METABOLISM	fatty acid metabolism	0.0315438	ENSG00000270605	LIHC
HALLMARK_REACTIVE_OXIGEN_SPECIES_PATHWAY	reactive oxygen species pathway	0.0315438	ENSG00000270605	LIHC
HALLMARK_MITOTIC_SPINDLE	cell cycle progression: mitotic spindle assembly	0.0288724	ENSG00000182165	LUAD
HALLMARK_G2M_CHECKPOINT	cell cycle progression: G2/M checkpoint	0	ENSG00000204666	LUAD
HALLMARK_E2F_TARGETS	cell cycle progression: E2F targets	1.65581e-10	ENSG00000204666	LUAD
HALLMARK_MTORC1_SIGNALING	mTORC1 signaling	8.0503e-10	ENSG00000204666	LUAD
HALLMARK_MITOTIC_SPINDLE	cell cycle progression: mitotic spindle assembly	2.67431e-08	ENSG00000204666	LUAD
HALLMARK_MYC_TARGETS_V1	MYC targets, variant 1	1.92159e-05	ENSG00000204666	LUAD
HALLMARK_GLYCOLYSIS	glycolysis and gluconeogenesis	0.000313421	ENSG00000204666	LUAD
HALLMARK_UNFOLDED_PROTEIN_RESPONSE	unfolded protein response; ER stress	0.0282591	ENSG00000204666	LUAD
HALLMARK_MYC_TARGETS_V1	MYC targets, variant 1	0.00197345	ENSG00000224666	LUAD
HALLMARK_E2F_TARGETS	cell cycle progression: E2F targets	0	ENSG00000224818	LUAD
HALLMARK_G2M_CHECKPOINT	cell cycle progression: G2/M checkpoint	0	ENSG00000224818	LUAD
HALLMARK_MITOTIC_SPINDLE	cell cycle progression: mitotic spindle assembly	3.17653e-07	ENSG00000224818	LUAD
HALLMARK_MYC_TARGETS_V1	MYC targets, variant 1	0.000282848	ENSG00000224818	LUAD
HALLMARK_MYC_TARGETS_V1	MYC targets, variant 1	4.01994e-07	ENSG00000225511	LUAD
HALLMARK_MTORC1_SIGNALING	mTORC1 signaling	3.86543e-05	ENSG00000225511	LUAD
HALLMARK_UNFOLDED_PROTEIN_RESPONSE	unfolded protein response; ER stress	0.00121596	ENSG00000225511	LUAD
HALLMARK_OXIDATIVE_PHOSPHORYLATION	oxidative phosphorylation and citric acid cycle	0.00184197	ENSG00000225511	LUAD
HALLMARK_ADIPOGENESIS	adipocyte development	0.0198606	ENSG00000225511	LUAD
HALLMARK_PROTEIN_SECRETION	protein secretion	0.024256	ENSG00000225511	LUAD
HALLMARK_G2M_CHECKPOINT	cell cycle progression: G2/M checkpoint	1.11022e-14	ENSG00000234546	LUAD
HALLMARK_MITOTIC_SPINDLE	cell cycle progression: mitotic spindle assembly	8.58202e-12	ENSG00000234546	LUAD
HALLMARK_E2F_TARGETS	cell cycle progression: E2F targets	2.54813e-07	ENSG00000234546	LUAD
HALLMARK_MYC_TARGETS_V1	MYC targets, variant 1	0.00024279	ENSG00000234546	LUAD
HALLMARK_PROTEIN_SECRETION	protein secretion	1.61536e-05	ENSG00000237886	LUAD
HALLMARK_MYC_TARGETS_V1	MYC targets, variant 1	1.61536e-05	ENSG00000237886	LUAD
HALLMARK_MTORC1_SIGNALING	mTORC1 signaling	0.0067088	ENSG00000237886	LUAD
HALLMARK_UNFOLDED_PROTEIN_RESPONSE	unfolded protein response; ER stress	0.0315527	ENSG00000237886	LUAD
HALLMARK_E2F_TARGETS	cell cycle progression: E2F targets	9.67892e-10	ENSG00000246640	LUAD
HALLMARK_MYC_TARGETS_V1	MYC targets, variant 1	9.67892e-10	ENSG00000246640	LUAD
HALLMARK_G2M_CHECKPOINT	cell cycle progression: G2/M checkpoint	1.34865e-07	ENSG00000246640	LUAD
HALLMARK_OXIDATIVE_PHOSPHORYLATION	oxidative phosphorylation and citric acid cycle	1.34865e-07	ENSG00000246640	LUAD
HALLMARK_MTORC1_SIGNALING	mTORC1 signaling	0.00486902	ENSG00000246640	LUAD
HALLMARK_MYC_TARGETS_V1	MYC targets, variant 1	8.42414e-05	ENSG00000248429	LUAD
HALLMARK_G2M_CHECKPOINT	cell cycle progression: G2/M checkpoint	1.11022e-14	ENSG00000253878	LUAD
HALLMARK_E2F_TARGETS	cell cycle progression: E2F targets	3.94129e-13	ENSG00000253878	LUAD
HALLMARK_MYC_TARGETS_V1	MYC targets, variant 1	1.39115e-10	ENSG00000253878	LUAD
HALLMARK_MITOTIC_SPINDLE	cell cycle progression: mitotic spindle assembly	1.93862e-07	ENSG00000253878	LUAD
HALLMARK_MTORC1_SIGNALING	mTORC1 signaling	0.000424137	ENSG00000253878	LUAD
HALLMARK_BILE_ACID_METABOLISM	biosynthesis of bile acids	0.0363456	ENSG00000254991	LUAD
HALLMARK_ADIPOGENESIS	adipocyte development	0.00773108	ENSG00000255400	LUAD
HALLMARK_OXIDATIVE_PHOSPHORYLATION	oxidative phosphorylation and citric acid cycle	0.00773108	ENSG00000255400	LUAD
HALLMARK_FATTY_ACID_METABOLISM	fatty acid metabolism	0.00933592	ENSG00000255400	LUAD
HALLMARK_PEROXISOME	peroxisomes	0.00863915	ENSG00000258602	LUAD
HALLMARK_BILE_ACID_METABOLISM	biosynthesis of bile acids	0.00863915	ENSG00000258602	LUAD
HALLMARK_ADIPOGENESIS	adipocyte development	0.030923	ENSG00000258602	LUAD
HALLMARK_ESTROGEN_RESPONSE_LATE	late estrogen response	0.030923	ENSG00000258602	LUAD
HALLMARK_PROTEIN_SECRETION	protein secretion	8.58835e-06	ENSG00000260193	LUAD
HALLMARK_E2F_TARGETS	cell cycle progression: E2F targets	4.04121e-12	ENSG00000262445	LUAD
HALLMARK_G2M_CHECKPOINT	cell cycle progression: G2/M checkpoint	1.58817e-11	ENSG00000262445	LUAD
HALLMARK_MITOTIC_SPINDLE	cell cycle progression: mitotic spindle assembly	7.61076e-10	ENSG00000262445	LUAD
HALLMARK_MYC_TARGETS_V1	MYC targets, variant 1	3.07821e-05	ENSG00000262445	LUAD
HALLMARK_MTORC1_SIGNALING	mTORC1 signaling	0.00771732	ENSG00000262445	LUAD
HALLMARK_MYC_TARGETS_V1	MYC targets, variant 1	2.22045e-14	ENSG00000263718	LUAD
HALLMARK_OXIDATIVE_PHOSPHORYLATION	oxidative phosphorylation and citric acid cycle	9.99201e-14	ENSG00000263718	LUAD
HALLMARK_MTORC1_SIGNALING	mTORC1 signaling	0.0208306	ENSG00000263718	LUAD
HALLMARK_FATTY_ACID_METABOLISM	fatty acid metabolism	0.0260478	ENSG00000263718	LUAD
HALLMARK_REACTIVE_OXIGEN_SPECIES_PATHWAY	reactive oxygen species pathway	0.0405213	ENSG00000263718	LUAD
HALLMARK_G2M_CHECKPOINT	cell cycle progression: G2/M checkpoint	2.09796e-07	ENSG00000268355	LUAD
HALLMARK_MYC_TARGETS_V1	MYC targets, variant 1	2.09796e-07	ENSG00000268355	LUAD
HALLMARK_E2F_TARGETS	cell cycle progression: E2F targets	0.00703847	ENSG00000268355	LUAD
HALLMARK_MYC_TARGETS_V1	MYC targets, variant 1	4.10783e-13	ENSG00000268460	LUAD
HALLMARK_OXIDATIVE_PHOSPHORYLATION	oxidative phosphorylation and citric acid cycle	2.15661e-11	ENSG00000268460	LUAD
HALLMARK_FATTY_ACID_METABOLISM	fatty acid metabolism	0.0235305	ENSG00000268460	LUAD
HALLMARK_MYC_TARGETS_V1	MYC targets, variant 1	1.72112e-08	ENSG00000268812	LUAD
HALLMARK_DNA_REPAIR	DNA repair	0.039195	ENSG00000268812	LUAD
HALLMARK_MYC_TARGETS_V1	MYC targets, variant 1	0.0447664	ENSG00000270605	LUAD
HALLMARK_E2F_TARGETS	cell cycle progression: E2F targets	0	ENSG00000272081	LUAD
HALLMARK_G2M_CHECKPOINT	cell cycle progression: G2/M checkpoint	0	ENSG00000272081	LUAD
HALLMARK_MITOTIC_SPINDLE	cell cycle progression: mitotic spindle assembly	3.06051e-12	ENSG00000272081	LUAD
HALLMARK_SPERMATOGENESIS	sperm development and male fertility	0.000309677	ENSG00000272081	LUAD
HALLMARK_MYC_TARGETS_V1	MYC targets, variant 1	3.615e-10	ENSG00000182165	SKCM
HALLMARK_E2F_TARGETS	cell cycle progression: E2F targets	1.47899e-08	ENSG00000182165	SKCM
HALLMARK_G2M_CHECKPOINT	cell cycle progression: G2/M checkpoint	7.34686e-08	ENSG00000182165	SKCM
HALLMARK_MITOTIC_SPINDLE	cell cycle progression: mitotic spindle assembly	0.0426534	ENSG00000182165	SKCM
HALLMARK_APOPTOSIS	programmed cell death; caspase pathway	0.006162	ENSG00000224592	SKCM
HALLMARK_MYC_TARGETS_V1	MYC targets, variant 1	9.1871e-12	ENSG00000224666	SKCM
HALLMARK_MYC_TARGETS_V2	MYC targets, variant 2	1.83881e-11	ENSG00000224666	SKCM
HALLMARK_UNFOLDED_PROTEIN_RESPONSE	unfolded protein response; ER stress	0.0194088	ENSG00000224666	SKCM
HALLMARK_G2M_CHECKPOINT	cell cycle progression: G2/M checkpoint	5.03319e-06	ENSG00000224818	SKCM
HALLMARK_E2F_TARGETS	cell cycle progression: E2F targets	5.03319e-06	ENSG00000224818	SKCM
HALLMARK_MYC_TARGETS_V1	MYC targets, variant 1	0.0227083	ENSG00000224818	SKCM
HALLMARK_E2F_TARGETS	cell cycle progression: E2F targets	0.000861787	ENSG00000225511	SKCM
HALLMARK_MYC_TARGETS_V1	MYC targets, variant 1	0.0037906	ENSG00000225511	SKCM
HALLMARK_G2M_CHECKPOINT	cell cycle progression: G2/M checkpoint	0.0180564	ENSG00000225511	SKCM
HALLMARK_E2F_TARGETS	cell cycle progression: E2F targets	5.47591e-09	ENSG00000234546	SKCM
HALLMARK_G2M_CHECKPOINT	cell cycle progression: G2/M checkpoint	0.000283402	ENSG00000234546	SKCM
HALLMARK_MYC_TARGETS_V1	MYC targets, variant 1	0.000283402	ENSG00000234546	SKCM
HALLMARK_MITOTIC_SPINDLE	cell cycle progression: mitotic spindle assembly	0.00111772	ENSG00000234546	SKCM
HALLMARK_UNFOLDED_PROTEIN_RESPONSE	unfolded protein response; ER stress	0.0489728	ENSG00000234546	SKCM
HALLMARK_OXIDATIVE_PHOSPHORYLATION	oxidative phosphorylation and citric acid cycle	0.00443692	ENSG00000237886	SKCM
HALLMARK_OXIDATIVE_PHOSPHORYLATION	oxidative phosphorylation and citric acid cycle	0.00326686	ENSG00000248429	SKCM
HALLMARK_MITOTIC_SPINDLE	cell cycle progression: mitotic spindle assembly	0.0351242	ENSG00000260193	SKCM
HALLMARK_MYC_TARGETS_V1	MYC targets, variant 1	0.0351242	ENSG00000260193	SKCM
HALLMARK_OXIDATIVE_PHOSPHORYLATION	oxidative phosphorylation and citric acid cycle	0.0002589	ENSG00000270605	SKCM
HALLMARK_MYC_TARGETS_V2	MYC targets, variant 2	0.00121543	ENSG00000270605	SKCM
HALLMARK_MYC_TARGETS_V1	MYC targets, variant 1	3.88578e-12	ENSG00000272081	SKCM
HALLMARK_MYC_TARGETS_V2	MYC targets, variant 2	6.55452e-08	ENSG00000272081	SKCM
HALLMARK_UNFOLDED_PROTEIN_RESPONSE	unfolded protein response; ER stress	0.00157332	ENSG00000272081	SKCM
HALLMARK_EPITHELIAL_MESENCHYMAL_TRANSITION	epithelial mesenchymal transition	1.76813e-06	ENSG00000272457	SKCM
HALLMARK_TGF_BETA_SIGNALING	TGF beta signaling	0.000394654	ENSG00000272457	SKCM
HALLMARK_KRAS_SIGNALING_UP	KRAS signaling, upregulated genes	0.00353235	ENSG00000272457	SKCM
HALLMARK_TNFA_SIGNALING_VIA_NFKB	TNFA signaling via NF_B	0.0381617	ENSG00000272457	SKCM
HALLMARK_WNT_BETA_CATENIN_SIGNALING	canonical beta catenin pathway	0.0381617	ENSG00000272457	SKCM
HALLMARK_G2M_CHECKPOINT	cell cycle progression: G2/M checkpoint	8.54872e-13	ENSG00000182165	STAD
HALLMARK_E2F_TARGETS	cell cycle progression: E2F targets	3.11206e-06	ENSG00000182165	STAD
HALLMARK_MYC_TARGETS_V1	MYC targets, variant 1	3.11206e-06	ENSG00000182165	STAD
HALLMARK_MITOTIC_SPINDLE	cell cycle progression: mitotic spindle assembly	0.000103139	ENSG00000182165	STAD
HALLMARK_E2F_TARGETS	cell cycle progression: E2F targets	0	ENSG00000224818	STAD
HALLMARK_G2M_CHECKPOINT	cell cycle progression: G2/M checkpoint	0	ENSG00000224818	STAD
HALLMARK_MITOTIC_SPINDLE	cell cycle progression: mitotic spindle assembly	1.20236e-06	ENSG00000224818	STAD
HALLMARK_G2M_CHECKPOINT	cell cycle progression: G2/M checkpoint	0.0145223	ENSG00000237512	STAD
HALLMARK_E2F_TARGETS	cell cycle progression: E2F targets	0.0368025	ENSG00000237512	STAD
HALLMARK_E2F_TARGETS	cell cycle progression: E2F targets	0	ENSG00000237886	STAD
HALLMARK_G2M_CHECKPOINT	cell cycle progression: G2/M checkpoint	1.66533e-14	ENSG00000237886	STAD
HALLMARK_MYC_TARGETS_V1	MYC targets, variant 1	1.82138e-08	ENSG00000237886	STAD
HALLMARK_MTORC1_SIGNALING	mTORC1 signaling	2.43085e-06	ENSG00000237886	STAD
HALLMARK_MYC_TARGETS_V1	MYC targets, variant 1	0	ENSG00000248429	STAD
HALLMARK_OXIDATIVE_PHOSPHORYLATION	oxidative phosphorylation and citric acid cycle	2.6133e-10	ENSG00000248429	STAD
HALLMARK_E2F_TARGETS	cell cycle progression: E2F targets	0.000389872	ENSG00000248429	STAD
HALLMARK_ADIPOGENESIS	adipocyte development	0.018657	ENSG00000248429	STAD
HALLMARK_OXIDATIVE_PHOSPHORYLATION	oxidative phosphorylation and citric acid cycle	1.72085e-12	ENSG00000253878	STAD
HALLMARK_ADIPOGENESIS	adipocyte development	0.000876616	ENSG00000253878	STAD
HALLMARK_DNA_REPAIR	DNA repair	0.0481328	ENSG00000253878	STAD
HALLMARK_E2F_TARGETS	cell cycle progression: E2F targets	6.98996e-11	ENSG00000258602	STAD
HALLMARK_MYC_TARGETS_V1	MYC targets, variant 1	3.60051e-07	ENSG00000258602	STAD
HALLMARK_G2M_CHECKPOINT	cell cycle progression: G2/M checkpoint	8.85996e-05	ENSG00000258602	STAD
HALLMARK_MTORC1_SIGNALING	mTORC1 signaling	0.0440777	ENSG00000258602	STAD
HALLMARK_APOPTOSIS	programmed cell death; caspase pathway	0.0345521	ENSG00000262445	STAD
HALLMARK_OXIDATIVE_PHOSPHORYLATION	oxidative phosphorylation and citric acid cycle	1.86777e-07	ENSG00000268355	STAD
HALLMARK_TNFA_SIGNALING_VIA_NFKB	TNFA signaling via NF_B	0.00083361	ENSG00000270605	STAD
HALLMARK_EPITHELIAL_MESENCHYMAL_TRANSITION	epithelial mesenchymal transition	0.00083361	ENSG00000270605	STAD
HALLMARK_OXIDATIVE_PHOSPHORYLATION	oxidative phosphorylation and citric acid cycle	2.51784e-07	ENSG00000272081	STAD
HALLMARK_MYC_TARGETS_V1	MYC targets, variant 1	0.0351242	ENSG00000272081	STAD
HALLMARK_MITOTIC_SPINDLE	cell cycle progression: mitotic spindle assembly	0.00608483	ENSG00000182165	OV
HALLMARK_COMPLEMENT	complement cascade	2.81264e-06	ENSG00000204666	OV
HALLMARK_EPITHELIAL_MESENCHYMAL_TRANSITION	epithelial mesenchymal transition	0.0040988	ENSG00000204666	OV
HALLMARK_INFLAMMATORY_RESPONSE	inflammation	0.0040988	ENSG00000204666	OV
HALLMARK_COAGULATION	blood coagulation cascade	0.0131825	ENSG00000204666	OV
HALLMARK_MYC_TARGETS_V1	MYC targets, variant 1	0.0273012	ENSG00000224818	OV
HALLMARK_MYC_TARGETS_V2	MYC targets, variant 2	0.0273012	ENSG00000224818	OV
HALLMARK_MYC_TARGETS_V1	MYC targets, variant 1	7.72693e-06	ENSG00000234546	OV
HALLMARK_MYC_TARGETS_V1	MYC targets, variant 1	0.000511581	ENSG00000246640	OV
HALLMARK_UNFOLDED_PROTEIN_RESPONSE	unfolded protein response; ER stress	0.00862345	ENSG00000246640	OV
HALLMARK_OXIDATIVE_PHOSPHORYLATION	oxidative phosphorylation and citric acid cycle	0.0168392	ENSG00000246640	OV
HALLMARK_MYC_TARGETS_V2	MYC targets, variant 2	0.0251466	ENSG00000246640	OV
HALLMARK_OXIDATIVE_PHOSPHORYLATION	oxidative phosphorylation and citric acid cycle	0	ENSG00000248100	OV
HALLMARK_DNA_REPAIR	DNA repair	2.28453e-05	ENSG00000248100	OV
HALLMARK_MYC_TARGETS_V1	MYC targets, variant 1	0.00757046	ENSG00000248100	OV
HALLMARK_MYC_TARGETS_V1	MYC targets, variant 1	9.02611e-12	ENSG00000248429	OV
HALLMARK_OXIDATIVE_PHOSPHORYLATION	oxidative phosphorylation and citric acid cycle	4.39521e-10	ENSG00000248429	OV
HALLMARK_DNA_REPAIR	DNA repair	9.24187e-06	ENSG00000248429	OV
HALLMARK_MYC_TARGETS_V1	MYC targets, variant 1	0.00697916	ENSG00000253878	OV
HALLMARK_OXIDATIVE_PHOSPHORYLATION	oxidative phosphorylation and citric acid cycle	0.00443692	ENSG00000258602	OV
HALLMARK_MYC_TARGETS_V1	MYC targets, variant 1	0.0179572	ENSG00000258602	OV
HALLMARK_COMPLEMENT	complement cascade	0.00697916	ENSG00000260193	OV
HALLMARK_MYC_TARGETS_V1	MYC targets, variant 1	1.16018e-12	ENSG00000268355	OV
HALLMARK_MYC_TARGETS_V2	MYC targets, variant 2	0.000930315	ENSG00000268355	OV
HALLMARK_DNA_REPAIR	DNA repair	0.00236874	ENSG00000268355	OV
HALLMARK_MYC_TARGETS_V1	MYC targets, variant 1	4.75091e-09	ENSG00000268460	OV
HALLMARK_DNA_REPAIR	DNA repair	4.75091e-09	ENSG00000268460	OV
HALLMARK_MYC_TARGETS_V1	MYC targets, variant 1	3.52274e-11	ENSG00000268812	OV
HALLMARK_OXIDATIVE_PHOSPHORYLATION	oxidative phosphorylation and citric acid cycle	1.54926e-10	ENSG00000268812	OV
HALLMARK_DNA_REPAIR	DNA repair	2.4174e-08	ENSG00000268812	OV
HALLMARK_EPITHELIAL_MESENCHYMAL_TRANSITION	epithelial mesenchymal transition	0	ENSG00000270605	OV
HALLMARK_COAGULATION	blood coagulation cascade	0.00257671	ENSG00000270605	OV
HALLMARK_APICAL_JUNCTION	apical junction complex consisting of adherens and tight junctions	0.049134	ENSG00000270605	OV
HALLMARK_OXIDATIVE_PHOSPHORYLATION	oxidative phosphorylation and citric acid cycle	6.14138e-05	ENSG00000272081	OV
HALLMARK_MYC_TARGETS_V1	MYC targets, variant 1	0.00135686	ENSG00000272081	OV
HALLMARK_DNA_REPAIR	DNA repair	0.00357845	ENSG00000272081	OV
HALLMARK_G2M_CHECKPOINT	cell cycle progression: G2/M checkpoint	1.03854e-06	ENSG00000182165	UCEC
HALLMARK_E2F_TARGETS	cell cycle progression: E2F targets	0.000152812	ENSG00000182165	UCEC
HALLMARK_MYC_TARGETS_V1	MYC targets, variant 1	0.0117748	ENSG00000182165	UCEC
HALLMARK_MITOTIC_SPINDLE	cell cycle progression: mitotic spindle assembly	0.0277315	ENSG00000182165	UCEC
HALLMARK_MTORC1_SIGNALING	mTORC1 signaling	0.0277315	ENSG00000182165	UCEC
HALLMARK_CHOLESTEROL_HOMEOSTASIS	cholesterol homeostasis	0.040145	ENSG00000182165	UCEC
HALLMARK_E2F_TARGETS	cell cycle progression: E2F targets	5.55112e-15	ENSG00000204666	UCEC
HALLMARK_G2M_CHECKPOINT	cell cycle progression: G2/M checkpoint	3.01703e-12	ENSG00000204666	UCEC
HALLMARK_MTORC1_SIGNALING	mTORC1 signaling	0.00170609	ENSG00000204666	UCEC
HALLMARK_MYC_TARGETS_V1	MYC targets, variant 1	0.0051209	ENSG00000204666	UCEC
HALLMARK_MITOTIC_SPINDLE	cell cycle progression: mitotic spindle assembly	0.0149256	ENSG00000204666	UCEC
HALLMARK_MYC_TARGETS_V1	MYC targets, variant 1	1.41206e-07	ENSG00000237886	UCEC
HALLMARK_G2M_CHECKPOINT	cell cycle progression: G2/M checkpoint	0	ENSG00000248429	UCEC
HALLMARK_E2F_TARGETS	cell cycle progression: E2F targets	4.44089e-14	ENSG00000248429	UCEC
HALLMARK_MITOTIC_SPINDLE	cell cycle progression: mitotic spindle assembly	0.000468141	ENSG00000248429	UCEC
