# Supplementary material for: Decoding the lncRNAome Across Diverse Cellular Stresses Reveals Core p53-effector Pan-cancer Suppressive lncRNAs
Source: Cancer Res Commun. 2023 May 11;3(5):842–59. doi: 10.1158/2767-9764.CRC-22-0473 (PMC10173889; doi:10.1158/2767-9764.CRC-22-0473)
Supplement: Supplementary Table S9 — p53-effector lncRNAs whose over-expression potentially reduce survival/growth of cancer cell lines screened by RNAi [file crc-22-0473-s16.xlsx]

## Sheet: Table S9
Supplementary Table S9. p53-effector lncRNAs whose over-expression potentially reduce survival/growth of cancer cell lines screened by RNAi									Mitra et al.
lncRNA ID	FDR$	Cell line	Cancer type
ENSG00000237886	0	BC3C_URINARY_TRACT	BLCA
ENSG00000225511	0	BC3C_URINARY_TRACT	BLCA
ENSG00000248429	0	BC3C_URINARY_TRACT	BLCA
ENSG00000254951	0	BC3C_URINARY_TRACT	BLCA
ENSG00000248429	0	CAL29_URINARY_TRACT	BLCA
ENSG00000254951	0	CAL29_URINARY_TRACT	BLCA
ENSG00000225511	0.000340393	CAL29_URINARY_TRACT	BLCA
ENSG00000237886	0.000510589	CAL29_URINARY_TRACT	BLCA
ENSG00000225511	0	HT1197_URINARY_TRACT	BLCA
ENSG00000237886	0	HT1197_URINARY_TRACT	BLCA
ENSG00000248429	0	HT1197_URINARY_TRACT	BLCA
ENSG00000254951	0	HT1197_URINARY_TRACT	BLCA
ENSG00000268460	0.000616333	HT1197_URINARY_TRACT	BLCA
ENSG00000237886	0	HT1376_URINARY_TRACT	BLCA
ENSG00000225511	0	HT1376_URINARY_TRACT	BLCA
ENSG00000248429	0	HT1376_URINARY_TRACT	BLCA
ENSG00000254951	0	HT1376_URINARY_TRACT	BLCA
ENSG00000248429	0	JMSU1_URINARY_TRACT	BLCA
ENSG00000254951	0	JMSU1_URINARY_TRACT	BLCA
ENSG00000225511	0	KU1919_URINARY_TRACT	BLCA
ENSG00000248429	0	KU1919_URINARY_TRACT	BLCA
ENSG00000254951	0	KU1919_URINARY_TRACT	BLCA
ENSG00000272081	0.000215488	KU1919_URINARY_TRACT	BLCA
ENSG00000237886	0.00026936	KU1919_URINARY_TRACT	BLCA
ENSG00000225511	0	RT112_URINARY_TRACT	BLCA
ENSG00000248429	0	RT112_URINARY_TRACT	BLCA
ENSG00000254951	0	RT112_URINARY_TRACT	BLCA
ENSG00000237886	0.000249854	RT112_URINARY_TRACT	BLCA
ENSG00000272081	0.000399767	RT112_URINARY_TRACT	BLCA
ENSG00000254951	0	SW780_URINARY_TRACT	BLCA
ENSG00000248429	0	SW780_URINARY_TRACT	BLCA
ENSG00000225511	0.000355477	SW780_URINARY_TRACT	BLCA
ENSG00000248429	0	T24_URINARY_TRACT	BLCA
ENSG00000254951	0	T24_URINARY_TRACT	BLCA
ENSG00000225511	0	TCCSUP_URINARY_TRACT	BLCA
ENSG00000248429	0	TCCSUP_URINARY_TRACT	BLCA
ENSG00000254951	0	TCCSUP_URINARY_TRACT	BLCA
ENSG00000237886	0.000197773	TCCSUP_URINARY_TRACT	BLCA
ENSG00000268460	0.000247216	TCCSUP_URINARY_TRACT	BLCA
ENSG00000237886	0	UBLC1_URINARY_TRACT	BLCA
ENSG00000248429	0	UBLC1_URINARY_TRACT	BLCA
ENSG00000254951	0	UBLC1_URINARY_TRACT	BLCA
ENSG00000225511	0.00025447	UBLC1_URINARY_TRACT	BLCA
ENSG00000272081	0.000610728	UBLC1_URINARY_TRACT	BLCA
ENSG00000272081	0	UMUC3_URINARY_TRACT	BLCA
ENSG00000225511	0	UMUC3_URINARY_TRACT	BLCA
ENSG00000248429	0	UMUC3_URINARY_TRACT	BLCA
ENSG00000254951	0	UMUC3_URINARY_TRACT	BLCA
ENSG00000224818	0	184A1_BREAST	BRCA
ENSG00000268355	0.000172774	184A1_BREAST	BRCA
ENSG00000268460	0.000207329	184A1_BREAST	BRCA
ENSG00000253878	0.000259161	184A1_BREAST	BRCA
ENSG00000246640	0.000296184	184A1_BREAST	BRCA
ENSG00000270605	0.000345548	184A1_BREAST	BRCA
ENSG00000225511	0.000345548	184A1_BREAST	BRCA
ENSG00000248429	0.000388741	184A1_BREAST	BRCA
ENSG00000234546	0.000518322	184A1_BREAST	BRCA
ENSG00000224592	0.000518322	184A1_BREAST	BRCA
ENSG00000226965	0.000565442	184A1_BREAST	BRCA
ENSG00000237886	0.000621986	184A1_BREAST	BRCA
ENSG00000230098	0.000956901	184A1_BREAST	BRCA
ENSG00000224818	0	600MPE_BREAST	BRCA
ENSG00000224592	0	600MPE_BREAST	BRCA
ENSG00000268460	0	600MPE_BREAST	BRCA
ENSG00000234546	0.000256914	600MPE_BREAST	BRCA
ENSG00000246640	0.000293616	600MPE_BREAST	BRCA
ENSG00000248429	0.000308297	600MPE_BREAST	BRCA
ENSG00000225511	0.000342552	600MPE_BREAST	BRCA
ENSG00000258602	0.000342552	600MPE_BREAST	BRCA
ENSG00000253878	0.000411063	600MPE_BREAST	BRCA
ENSG00000268355	0.000513829	600MPE_BREAST	BRCA
ENSG00000268460	0.000339053	AU565_BREAST	BRCA
ENSG00000246640	0.000435925	AU565_BREAST	BRCA
ENSG00000268355	0.00050858	AU565_BREAST	BRCA
ENSG00000224818	0.00050858	AU565_BREAST	BRCA
ENSG00000234546	0.000610295	AU565_BREAST	BRCA
ENSG00000225511	0.000762869	AU565_BREAST	BRCA
ENSG00000248429	0.000890014	AU565_BREAST	BRCA
ENSG00000253878	0.000904141	AU565_BREAST	BRCA
ENSG00000248429	0	BT20_BREAST	BRCA
ENSG00000246640	0	BT20_BREAST	BRCA
ENSG00000253878	0	BT20_BREAST	BRCA
ENSG00000268355	0	BT20_BREAST	BRCA
ENSG00000225511	0	BT20_BREAST	BRCA
ENSG00000234546	0	BT20_BREAST	BRCA
ENSG00000224818	0	BT20_BREAST	BRCA
ENSG00000268460	0	BT20_BREAST	BRCA
ENSG00000226965	0.000454806	BT20_BREAST	BRCA
ENSG00000224592	0.000613988	BT20_BREAST	BRCA
ENSG00000270605	0.000744228	BT20_BREAST	BRCA
ENSG00000234546	0	BT474_BREAST	BRCA
ENSG00000246640	0	BT474_BREAST	BRCA
ENSG00000268355	0	BT474_BREAST	BRCA
ENSG00000224818	0	BT474_BREAST	BRCA
ENSG00000225511	0	BT474_BREAST	BRCA
ENSG00000253878	0	BT474_BREAST	BRCA
ENSG00000224592	0	BT474_BREAST	BRCA
ENSG00000268460	0	BT474_BREAST	BRCA
ENSG00000248429	0.000113838	BT474_BREAST	BRCA
ENSG00000226965	0.000204909	BT474_BREAST	BRCA
ENSG00000253878	0	BT483_BREAST	BRCA
ENSG00000268355	0	BT483_BREAST	BRCA
ENSG00000234546	0	BT483_BREAST	BRCA
ENSG00000246640	0	BT483_BREAST	BRCA
ENSG00000225511	0	BT483_BREAST	BRCA
ENSG00000224818	0	BT483_BREAST	BRCA
ENSG00000224592	0	BT483_BREAST	BRCA
ENSG00000268460	0	BT483_BREAST	BRCA
ENSG00000248429	0.000227413	BT483_BREAST	BRCA
ENSG00000226965	0.00051168	BT483_BREAST	BRCA
ENSG00000253878	0	BT549_BREAST	BRCA
ENSG00000224592	0	BT549_BREAST	BRCA
ENSG00000225511	0	BT549_BREAST	BRCA
ENSG00000246640	0	BT549_BREAST	BRCA
ENSG00000268355	0	BT549_BREAST	BRCA
ENSG00000234546	0	BT549_BREAST	BRCA
ENSG00000268460	0	BT549_BREAST	BRCA
ENSG00000224818	0	BT549_BREAST	BRCA
ENSG00000248429	0.000114712	BT549_BREAST	BRCA
ENSG00000270605	0.000516204	BT549_BREAST	BRCA
ENSG00000268460	0	CAL120_BREAST	BRCA
ENSG00000268355	0.000293866	CAL120_BREAST	BRCA
ENSG00000246640	0.000342844	CAL120_BREAST	BRCA
ENSG00000224592	0.000385699	CAL120_BREAST	BRCA
ENSG00000234546	0.000411412	CAL120_BREAST	BRCA
ENSG00000248429	0.000457125	CAL120_BREAST	BRCA
ENSG00000225511	0.000514265	CAL120_BREAST	BRCA
ENSG00000224818	0.000514265	CAL120_BREAST	BRCA
ENSG00000253878	0.000685687	CAL120_BREAST	BRCA
ENSG00000226965	0.000719971	CAL120_BREAST	BRCA
ENSG00000268355	0	CAL51_BREAST	BRCA
ENSG00000268460	0	CAL51_BREAST	BRCA
ENSG00000246640	0.000139398	CAL51_BREAST	BRCA
ENSG00000234546	0.00016263	CAL51_BREAST	BRCA
ENSG00000225511	0.000195157	CAL51_BREAST	BRCA
ENSG00000248429	0.000243946	CAL51_BREAST	BRCA
ENSG00000224818	0.000243946	CAL51_BREAST	BRCA
ENSG00000253878	0.000325261	CAL51_BREAST	BRCA
ENSG00000224592	0.000758942	CAL51_BREAST	BRCA
ENSG00000248429	0	CAL851_BREAST	BRCA
ENSG00000268355	0	CAL851_BREAST	BRCA
ENSG00000246640	0	CAL851_BREAST	BRCA
ENSG00000268460	0	CAL851_BREAST	BRCA
ENSG00000225511	0	CAL851_BREAST	BRCA
ENSG00000253878	0	CAL851_BREAST	BRCA
ENSG00000234546	0	CAL851_BREAST	BRCA
ENSG00000224818	0	CAL851_BREAST	BRCA
ENSG00000224592	0	CAL851_BREAST	BRCA
ENSG00000226965	0.000205101	CAL851_BREAST	BRCA
ENSG00000270605	0.00037291	CAL851_BREAST	BRCA
ENSG00000230098	0.000478568	CAL851_BREAST	BRCA
ENSG00000249306	0.000512752	CAL851_BREAST	BRCA
ENSG00000182165	0.000552194	CAL851_BREAST	BRCA
ENSG00000237886	0.000598211	CAL851_BREAST	BRCA
ENSG00000268355	0	CAMA1_BREAST	BRCA
ENSG00000268460	0	CAMA1_BREAST	BRCA
ENSG00000246640	0	CAMA1_BREAST	BRCA
ENSG00000225511	0	CAMA1_BREAST	BRCA
ENSG00000234546	0	CAMA1_BREAST	BRCA
ENSG00000253878	0	CAMA1_BREAST	BRCA
ENSG00000224818	0	CAMA1_BREAST	BRCA
ENSG00000224592	0	CAMA1_BREAST	BRCA
ENSG00000226965	0.000102391	CAMA1_BREAST	BRCA
ENSG00000248429	0.000113767	CAMA1_BREAST	BRCA
ENSG00000270605	0.000279247	CAMA1_BREAST	BRCA
ENSG00000182165	0.000708858	CAMA1_BREAST	BRCA
ENSG00000230098	0.000767929	CAMA1_BREAST	BRCA
ENSG00000249306	0.000887385	CAMA1_BREAST	BRCA
ENSG00000237886	0.00095077	CAMA1_BREAST	BRCA
ENSG00000204666	0.000959912	CAMA1_BREAST	BRCA
ENSG00000268460	0	DU4475_BREAST	BRCA
ENSG00000234546	0.000206398	DU4475_BREAST	BRCA
ENSG00000225511	0.000257998	DU4475_BREAST	BRCA
ENSG00000253878	0.000343997	DU4475_BREAST	BRCA
ENSG00000268355	0.000442282	DU4475_BREAST	BRCA
ENSG00000246640	0.000515996	DU4475_BREAST	BRCA
ENSG00000224818	0.000515996	DU4475_BREAST	BRCA
ENSG00000224592	0.000515996	DU4475_BREAST	BRCA
ENSG00000248429	0.000917326	DU4475_BREAST	BRCA
ENSG00000248429	0	EFM192A_BREAST	BRCA
ENSG00000234546	0	EFM192A_BREAST	BRCA
ENSG00000268355	0	EFM192A_BREAST	BRCA
ENSG00000246640	0	EFM192A_BREAST	BRCA
ENSG00000225511	0	EFM192A_BREAST	BRCA
ENSG00000224818	0	EFM192A_BREAST	BRCA
ENSG00000253878	0	EFM192A_BREAST	BRCA
ENSG00000224592	0	EFM192A_BREAST	BRCA
ENSG00000268460	0	EFM192A_BREAST	BRCA
ENSG00000226965	0.000818069	EFM192A_BREAST	BRCA
ENSG00000253878	0	EFM19_BREAST	BRCA
ENSG00000234546	0	EFM19_BREAST	BRCA
ENSG00000248429	0	EFM19_BREAST	BRCA
ENSG00000246640	0	EFM19_BREAST	BRCA
ENSG00000225511	0	EFM19_BREAST	BRCA
ENSG00000224818	0	EFM19_BREAST	BRCA
ENSG00000224592	0	EFM19_BREAST	BRCA
ENSG00000268355	0	EFM19_BREAST	BRCA
ENSG00000268460	0	EFM19_BREAST	BRCA
ENSG00000226965	0.000204045	EFM19_BREAST	BRCA
ENSG00000234546	0	EVSAT_BREAST	BRCA
ENSG00000224818	0	EVSAT_BREAST	BRCA
ENSG00000224592	0	EVSAT_BREAST	BRCA
ENSG00000268460	0	EVSAT_BREAST	BRCA
ENSG00000225511	0.000411081	EVSAT_BREAST	BRCA
ENSG00000224818	0	HCC1008_BREAST	BRCA
ENSG00000268460	0	HCC1008_BREAST	BRCA
ENSG00000225511	0.000510114	HCC1008_BREAST	BRCA
ENSG00000234546	0.000680151	HCC1008_BREAST	BRCA
ENSG00000246640	0.000816182	HCC1008_BREAST	BRCA
ENSG00000268355	0.000850189	HCC1008_BREAST	BRCA
ENSG00000224818	0	HCC1143_BREAST	BRCA
ENSG00000268460	0	HCC1143_BREAST	BRCA
ENSG00000224592	0	HCC1143_BREAST	BRCA
ENSG00000268355	0.000145482	HCC1143_BREAST	BRCA
ENSG00000225511	0.000169729	HCC1143_BREAST	BRCA
ENSG00000246640	0.000203675	HCC1143_BREAST	BRCA
ENSG00000253878	0.000254594	HCC1143_BREAST	BRCA
ENSG00000234546	0.000254594	HCC1143_BREAST	BRCA
ENSG00000248429	0.000565764	HCC1143_BREAST	BRCA
ENSG00000268355	0	HCC1187_BREAST	BRCA
ENSG00000224818	0	HCC1187_BREAST	BRCA
ENSG00000225511	0	HCC1187_BREAST	BRCA
ENSG00000268460	0	HCC1187_BREAST	BRCA
ENSG00000234546	0.00014671	HCC1187_BREAST	BRCA
ENSG00000246640	0.000171162	HCC1187_BREAST	BRCA
ENSG00000224592	0.000205394	HCC1187_BREAST	BRCA
ENSG00000253878	0.000228215	HCC1187_BREAST	BRCA
ENSG00000248429	0.000256742	HCC1187_BREAST	BRCA
ENSG00000226965	0.000616181	HCC1187_BREAST	BRCA
ENSG00000204666	0.000933608	HCC1187_BREAST	BRCA
ENSG00000224592	0	HCC1395_BREAST	BRCA
ENSG00000234546	0	HCC1395_BREAST	BRCA
ENSG00000224818	0	HCC1395_BREAST	BRCA
ENSG00000248429	0.000114743	HCC1395_BREAST	BRCA
ENSG00000268355	0.000129086	HCC1395_BREAST	BRCA
ENSG00000246640	0.000147527	HCC1395_BREAST	BRCA
ENSG00000253878	0.000172114	HCC1395_BREAST	BRCA
ENSG00000268460	0.000206537	HCC1395_BREAST	BRCA
ENSG00000225511	0.000258172	HCC1395_BREAST	BRCA
ENSG00000226965	0.000619612	HCC1395_BREAST	BRCA
ENSG00000182165	0.000751045	HCC1395_BREAST	BRCA
ENSG00000237886	0.000860572	HCC1395_BREAST	BRCA
ENSG00000234546	0	HCC1419_BREAST	BRCA
ENSG00000268355	0	HCC1419_BREAST	BRCA
ENSG00000225511	0	HCC1419_BREAST	BRCA
ENSG00000246640	0	HCC1419_BREAST	BRCA
ENSG00000224818	0	HCC1419_BREAST	BRCA
ENSG00000224592	0	HCC1419_BREAST	BRCA
ENSG00000268460	0	HCC1419_BREAST	BRCA
ENSG00000253878	0.000254537	HCC1419_BREAST	BRCA
ENSG00000248429	0.000452511	HCC1419_BREAST	BRCA
ENSG00000234546	0	HCC1428_BREAST	BRCA
ENSG00000246640	0	HCC1428_BREAST	BRCA
ENSG00000268355	0	HCC1428_BREAST	BRCA
ENSG00000253878	0	HCC1428_BREAST	BRCA
ENSG00000225511	0	HCC1428_BREAST	BRCA
ENSG00000224818	0	HCC1428_BREAST	BRCA
ENSG00000224592	0	HCC1428_BREAST	BRCA
ENSG00000268460	0	HCC1428_BREAST	BRCA
ENSG00000248429	0.000112818	HCC1428_BREAST	BRCA
ENSG00000226965	0.000203073	HCC1428_BREAST	BRCA
ENSG00000249306	0.00064614	HCC1428_BREAST	BRCA
ENSG00000270605	0.000761522	HCC1428_BREAST	BRCA
ENSG00000182165	0.000859153	HCC1428_BREAST	BRCA
ENSG00000237886	0.000947672	HCC1428_BREAST	BRCA
ENSG00000248429	0	HCC1500_BREAST	BRCA
ENSG00000234546	0	HCC1500_BREAST	BRCA
ENSG00000268355	0	HCC1500_BREAST	BRCA
ENSG00000246640	0	HCC1500_BREAST	BRCA
ENSG00000225511	0	HCC1500_BREAST	BRCA
ENSG00000253878	0	HCC1500_BREAST	BRCA
ENSG00000224818	0	HCC1500_BREAST	BRCA
ENSG00000268460	0	HCC1500_BREAST	BRCA
ENSG00000224592	0.000226798	HCC1500_BREAST	BRCA
ENSG00000226965	0.000306177	HCC1500_BREAST	BRCA
ENSG00000249306	0.000850491	HCC1500_BREAST	BRCA
ENSG00000204666	0.000863576	HCC1500_BREAST	BRCA
ENSG00000270605	0.000927808	HCC1500_BREAST	BRCA
ENSG00000268460	0	HCC1569_BREAST	BRCA
ENSG00000224818	0	HCC1569_BREAST	BRCA
ENSG00000224592	0	HCC1569_BREAST	BRCA
ENSG00000253878	0.000384341	HCC1569_BREAST	BRCA
ENSG00000246640	0.000439247	HCC1569_BREAST	BRCA
ENSG00000225511	0.000512455	HCC1569_BREAST	BRCA
ENSG00000234546	0.000512455	HCC1569_BREAST	BRCA
ENSG00000268355	0.000614946	HCC1569_BREAST	BRCA
ENSG00000248429	0.000683273	HCC1569_BREAST	BRCA
ENSG00000268460	0	HCC1599_BREAST	BRCA
ENSG00000224592	0.000488433	HCC1599_BREAST	BRCA
ENSG00000224818	0.000651244	HCC1599_BREAST	BRCA
ENSG00000246640	0.000976866	HCC1599_BREAST	BRCA
ENSG00000225511	0.000976866	HCC1599_BREAST	BRCA
ENSG00000234546	0.000976866	HCC1599_BREAST	BRCA
ENSG00000253878	0.000976866	HCC1599_BREAST	BRCA
ENSG00000246640	0	HCC1806_BREAST	BRCA
ENSG00000268460	0	HCC1806_BREAST	BRCA
ENSG00000225511	0	HCC1806_BREAST	BRCA
ENSG00000234546	0	HCC1806_BREAST	BRCA
ENSG00000224818	0	HCC1806_BREAST	BRCA
ENSG00000224592	0	HCC1806_BREAST	BRCA
ENSG00000248429	0.000112654	HCC1806_BREAST	BRCA
ENSG00000253878	0.000126736	HCC1806_BREAST	BRCA
ENSG00000268355	0.000144841	HCC1806_BREAST	BRCA
ENSG00000226965	0.000202777	HCC1806_BREAST	BRCA
ENSG00000249306	0.000737372	HCC1806_BREAST	BRCA
ENSG00000182165	0.000857903	HCC1806_BREAST	BRCA
ENSG00000270605	0.000929395	HCC1806_BREAST	BRCA
ENSG00000246640	0	HCC1937_BREAST	BRCA
ENSG00000225511	0	HCC1937_BREAST	BRCA
ENSG00000234546	0	HCC1937_BREAST	BRCA
ENSG00000224818	0	HCC1937_BREAST	BRCA
ENSG00000224592	0	HCC1937_BREAST	BRCA
ENSG00000268460	0	HCC1937_BREAST	BRCA
ENSG00000253878	0.000126948	HCC1937_BREAST	BRCA
ENSG00000268355	0.000145084	HCC1937_BREAST	BRCA
ENSG00000248429	0.000338529	HCC1937_BREAST	BRCA
ENSG00000226965	0.000609352	HCC1937_BREAST	BRCA
ENSG00000270605	0.000646283	HCC1937_BREAST	BRCA
ENSG00000268355	0	HCC1954_BREAST	BRCA
ENSG00000253878	0	HCC1954_BREAST	BRCA
ENSG00000225511	0	HCC1954_BREAST	BRCA
ENSG00000224818	0	HCC1954_BREAST	BRCA
ENSG00000234546	0	HCC1954_BREAST	BRCA
ENSG00000224592	0	HCC1954_BREAST	BRCA
ENSG00000246640	0.000145689	HCC1954_BREAST	BRCA
ENSG00000270605	0.00033994	HCC1954_BREAST	BRCA
ENSG00000248429	0.000382432	HCC1954_BREAST	BRCA
ENSG00000268460	0.000834398	HCC1954_BREAST	BRCA
ENSG00000237886	0.000917838	HCC1954_BREAST	BRCA
ENSG00000226965	0.000934835	HCC1954_BREAST	BRCA
ENSG00000268355	0	HCC202_BREAST	BRCA
ENSG00000225511	0	HCC202_BREAST	BRCA
ENSG00000246640	0	HCC202_BREAST	BRCA
ENSG00000224818	0	HCC202_BREAST	BRCA
ENSG00000224592	0	HCC202_BREAST	BRCA
ENSG00000268460	0	HCC202_BREAST	BRCA
ENSG00000234546	0.000127381	HCC202_BREAST	BRCA
ENSG00000253878	0.000145579	HCC202_BREAST	BRCA
ENSG00000248429	0.000226456	HCC202_BREAST	BRCA
ENSG00000226965	0.000917147	HCC202_BREAST	BRCA
ENSG00000268460	0	HCC2185_BREAST	BRCA
ENSG00000253878	0	HCC2218_BREAST	BRCA
ENSG00000246640	0	HCC2218_BREAST	BRCA
ENSG00000268355	0	HCC2218_BREAST	BRCA
ENSG00000225511	0	HCC2218_BREAST	BRCA
ENSG00000234546	0	HCC2218_BREAST	BRCA
ENSG00000224592	0	HCC2218_BREAST	BRCA
ENSG00000224818	0	HCC2218_BREAST	BRCA
ENSG00000268460	0	HCC2218_BREAST	BRCA
ENSG00000248429	0.00022712	HCC2218_BREAST	BRCA
ENSG00000204666	0.000743302	HCC2218_BREAST	BRCA
ENSG00000226965	0.000817632	HCC2218_BREAST	BRCA
ENSG00000268460	0	HCC2688_BREAST	BRCA
ENSG00000224818	0.000511999	HCC2688_BREAST	BRCA
ENSG00000234546	0.000682665	HCC2688_BREAST	BRCA
ENSG00000268355	0.000819198	HCC2688_BREAST	BRCA
ENSG00000224592	0.000853331	HCC2688_BREAST	BRCA
ENSG00000253878	0.000877712	HCC2688_BREAST	BRCA
ENSG00000224592	0	HCC3153_BREAST	BRCA
ENSG00000268355	0	HCC3153_BREAST	BRCA
ENSG00000246640	0	HCC3153_BREAST	BRCA
ENSG00000268460	0	HCC3153_BREAST	BRCA
ENSG00000253878	0.000139385	HCC3153_BREAST	BRCA
ENSG00000225511	0.000162616	HCC3153_BREAST	BRCA
ENSG00000224818	0.000195139	HCC3153_BREAST	BRCA
ENSG00000248429	0.000243924	HCC3153_BREAST	BRCA
ENSG00000234546	0.000542053	HCC3153_BREAST	BRCA
ENSG00000226965	0.000975696	HCC3153_BREAST	BRCA
ENSG00000246640	0	HCC38_BREAST	BRCA
ENSG00000225511	0	HCC38_BREAST	BRCA
ENSG00000234546	0	HCC38_BREAST	BRCA
ENSG00000268355	0	HCC38_BREAST	BRCA
ENSG00000224818	0	HCC38_BREAST	BRCA
ENSG00000224592	0	HCC38_BREAST	BRCA
ENSG00000268460	0	HCC38_BREAST	BRCA
ENSG00000248429	0.000453756	HCC38_BREAST	BRCA
ENSG00000253878	0.000510476	HCC38_BREAST	BRCA
ENSG00000268355	0	HCC70_BREAST	BRCA
ENSG00000253878	0	HCC70_BREAST	BRCA
ENSG00000234546	0	HCC70_BREAST	BRCA
ENSG00000225511	0	HCC70_BREAST	BRCA
ENSG00000246640	0	HCC70_BREAST	BRCA
ENSG00000224818	0	HCC70_BREAST	BRCA
ENSG00000268460	0	HCC70_BREAST	BRCA
ENSG00000224592	0.000127749	HCC70_BREAST	BRCA
ENSG00000248429	0.00022711	HCC70_BREAST	BRCA
ENSG00000226965	0.000408798	HCC70_BREAST	BRCA
ENSG00000224818	0	HDQP1_BREAST	BRCA
ENSG00000268460	0	HDQP1_BREAST	BRCA
ENSG00000225511	0.000256365	HDQP1_BREAST	BRCA
ENSG00000234546	0.000341819	HDQP1_BREAST	BRCA
ENSG00000253878	0.000410183	HDQP1_BREAST	BRCA
ENSG00000224592	0.000683639	HDQP1_BREAST	BRCA
ENSG00000268355	0.00073247	HDQP1_BREAST	BRCA
ENSG00000246640	0.000769094	HDQP1_BREAST	BRCA
ENSG00000268460	0.000378666	HMC18_BREAST	BRCA
ENSG00000253878	0.000432761	HMC18_BREAST	BRCA
ENSG00000226965	0.000504888	HMC18_BREAST	BRCA
ENSG00000246640	0.000504888	HMC18_BREAST	BRCA
ENSG00000248429	0.000560987	HMC18_BREAST	BRCA
ENSG00000224592	0.000605866	HMC18_BREAST	BRCA
ENSG00000270605	0.000734383	HMC18_BREAST	BRCA
ENSG00000234546	0.000757332	HMC18_BREAST	BRCA
ENSG00000268355	0	HS578T_BREAST	BRCA
ENSG00000246640	0	HS578T_BREAST	BRCA
ENSG00000225511	0	HS578T_BREAST	BRCA
ENSG00000253878	0	HS578T_BREAST	BRCA
ENSG00000224592	0	HS578T_BREAST	BRCA
ENSG00000234546	0	HS578T_BREAST	BRCA
ENSG00000224818	0	HS578T_BREAST	BRCA
ENSG00000268460	0	HS578T_BREAST	BRCA
ENSG00000248429	0.000571738	HS578T_BREAST	BRCA
ENSG00000270605	0.00072039	HS578T_BREAST	BRCA
ENSG00000226965	0.000748457	HS578T_BREAST	BRCA
ENSG00000249306	0.000808601	HS578T_BREAST	BRCA
ENSG00000204666	0.000870801	HS578T_BREAST	BRCA
ENSG00000182165	0.000891912	HS578T_BREAST	BRCA
ENSG00000237886	0.000943368	HS578T_BREAST	BRCA
ENSG00000230098	0.000964808	HS578T_BREAST	BRCA
ENSG00000234546	0	JIMT1_BREAST	BRCA
ENSG00000246640	0	JIMT1_BREAST	BRCA
ENSG00000268355	0	JIMT1_BREAST	BRCA
ENSG00000225511	0	JIMT1_BREAST	BRCA
ENSG00000253878	0	JIMT1_BREAST	BRCA
ENSG00000224592	0	JIMT1_BREAST	BRCA
ENSG00000224818	0	JIMT1_BREAST	BRCA
ENSG00000268460	0	JIMT1_BREAST	BRCA
ENSG00000248429	0.00045511	JIMT1_BREAST	BRCA
ENSG00000226965	0.000716798	JIMT1_BREAST	BRCA
ENSG00000248429	0	KPL1_BREAST	BRCA
ENSG00000253878	0	KPL1_BREAST	BRCA
ENSG00000268355	0	KPL1_BREAST	BRCA
ENSG00000246640	0	KPL1_BREAST	BRCA
ENSG00000234546	0	KPL1_BREAST	BRCA
ENSG00000225511	0	KPL1_BREAST	BRCA
ENSG00000224818	0	KPL1_BREAST	BRCA
ENSG00000268460	0	KPL1_BREAST	BRCA
ENSG00000226965	0.000453294	KPL1_BREAST	BRCA
ENSG00000230098	0.000611946	KPL1_BREAST	BRCA
ENSG00000270605	0.000649034	KPL1_BREAST	BRCA
ENSG00000249306	0.000655657	KPL1_BREAST	BRCA
ENSG00000182165	0.00067994	KPL1_BREAST	BRCA
ENSG00000237886	0.000706092	KPL1_BREAST	BRCA
ENSG00000224592	0.000951916	KPL1_BREAST	BRCA
ENSG00000268460	0	LY2_BREAST	BRCA
ENSG00000268460	0	MACLS2_BREAST	BRCA
ENSG00000224592	0	MACLS2_BREAST	BRCA
ENSG00000224818	0.00034	MACLS2_BREAST	BRCA
ENSG00000234546	0.000408	MACLS2_BREAST	BRCA
ENSG00000246640	0.00051	MACLS2_BREAST	BRCA
ENSG00000225511	0.00051	MACLS2_BREAST	BRCA
ENSG00000253878	0.00051	MACLS2_BREAST	BRCA
ENSG00000268355	0.000582858	MACLS2_BREAST	BRCA
ENSG00000224818	0	MB157_BREAST	BRCA
ENSG00000224592	0	MB157_BREAST	BRCA
ENSG00000268355	0.000203837	MB157_BREAST	BRCA
ENSG00000225511	0.000254797	MB157_BREAST	BRCA
ENSG00000253878	0.000339729	MB157_BREAST	BRCA
ENSG00000268460	0.000339729	MB157_BREAST	BRCA
ENSG00000248429	0.000509594	MB157_BREAST	BRCA
ENSG00000234546	0.000566215	MB157_BREAST	BRCA
ENSG00000246640	0.000582393	MB157_BREAST	BRCA
ENSG00000268460	0	MCF12A_BREAST	BRCA
ENSG00000224592	0	MCF12A_BREAST	BRCA
ENSG00000224818	0.000340196	MCF12A_BREAST	BRCA
ENSG00000248429	0	MCF7_BREAST	BRCA
ENSG00000253878	0	MCF7_BREAST	BRCA
ENSG00000268355	0	MCF7_BREAST	BRCA
ENSG00000246640	0	MCF7_BREAST	BRCA
ENSG00000234546	0	MCF7_BREAST	BRCA
ENSG00000225511	0	MCF7_BREAST	BRCA
ENSG00000268460	0	MCF7_BREAST	BRCA
ENSG00000224818	0	MCF7_BREAST	BRCA
ENSG00000226965	0.000227555	MCF7_BREAST	BRCA
ENSG00000237886	0.000465453	MCF7_BREAST	BRCA
ENSG00000224592	0.000511999	MCF7_BREAST	BRCA
ENSG00000249306	0.000708921	MCF7_BREAST	BRCA
ENSG00000182165	0.000731427	MCF7_BREAST	BRCA
ENSG00000270605	0.000767998	MCF7_BREAST	BRCA
ENSG00000268355	0	MDAMB134VI_BREAST	BRCA
ENSG00000253878	0	MDAMB134VI_BREAST	BRCA
ENSG00000246640	0	MDAMB134VI_BREAST	BRCA
ENSG00000225511	0	MDAMB134VI_BREAST	BRCA
ENSG00000234546	0	MDAMB134VI_BREAST	BRCA
ENSG00000224818	0	MDAMB134VI_BREAST	BRCA
ENSG00000268460	0	MDAMB134VI_BREAST	BRCA
ENSG00000248429	0.000128446	MDAMB134VI_BREAST	BRCA
ENSG00000224592	0.000799218	MDAMB134VI_BREAST	BRCA
ENSG00000226965	0.000822052	MDAMB134VI_BREAST	BRCA
ENSG00000225511	0	MDAMB157_BREAST	BRCA
ENSG00000234546	0	MDAMB157_BREAST	BRCA
ENSG00000253878	0	MDAMB157_BREAST	BRCA
ENSG00000246640	0	MDAMB157_BREAST	BRCA
ENSG00000268355	0	MDAMB157_BREAST	BRCA
ENSG00000224818	0	MDAMB157_BREAST	BRCA
ENSG00000224592	0	MDAMB157_BREAST	BRCA
ENSG00000268460	0	MDAMB157_BREAST	BRCA
ENSG00000248429	0.000686547	MDAMB157_BREAST	BRCA
ENSG00000246640	0	MDAMB175VII_BREAST	BRCA
ENSG00000268355	0	MDAMB175VII_BREAST	BRCA
ENSG00000225511	0	MDAMB175VII_BREAST	BRCA
ENSG00000234546	0	MDAMB175VII_BREAST	BRCA
ENSG00000224818	0	MDAMB175VII_BREAST	BRCA
ENSG00000268460	0	MDAMB175VII_BREAST	BRCA
ENSG00000253878	0.000256056	MDAMB175VII_BREAST	BRCA
ENSG00000226965	0.000279334	MDAMB175VII_BREAST	BRCA
ENSG00000224592	0.000292636	MDAMB175VII_BREAST	BRCA
ENSG00000270605	0.000307268	MDAMB175VII_BREAST	BRCA
ENSG00000248429	0.000341408	MDAMB175VII_BREAST	BRCA
ENSG00000237886	0.000393933	MDAMB175VII_BREAST	BRCA
ENSG00000182165	0.00042676	MDAMB175VII_BREAST	BRCA
ENSG00000249306	0.00065843	MDAMB175VII_BREAST	BRCA
ENSG00000230098	0.000887662	MDAMB175VII_BREAST	BRCA
ENSG00000226965	0	MDAMB231_BREAST	BRCA
ENSG00000248429	0	MDAMB231_BREAST	BRCA
ENSG00000246640	0	MDAMB231_BREAST	BRCA
ENSG00000253878	0	MDAMB231_BREAST	BRCA
ENSG00000268355	0	MDAMB231_BREAST	BRCA
ENSG00000225511	0	MDAMB231_BREAST	BRCA
ENSG00000234546	0	MDAMB231_BREAST	BRCA
ENSG00000224592	0	MDAMB231_BREAST	BRCA
ENSG00000268460	0	MDAMB231_BREAST	BRCA
ENSG00000224818	0	MDAMB231_BREAST	BRCA
ENSG00000270605	0.000279235	MDAMB231_BREAST	BRCA
ENSG00000249306	0.000315034	MDAMB231_BREAST	BRCA
ENSG00000237886	0.000341287	MDAMB231_BREAST	BRCA
ENSG00000182165	0.000365664	MDAMB231_BREAST	BRCA
ENSG00000230098	0.000614316	MDAMB231_BREAST	BRCA
ENSG00000224818	0	MDAMB330_BREAST	BRCA
ENSG00000224592	0	MDAMB330_BREAST	BRCA
ENSG00000268460	0	MDAMB330_BREAST	BRCA
ENSG00000234546	0.000127427	MDAMB330_BREAST	BRCA
ENSG00000253878	0.00014563	MDAMB330_BREAST	BRCA
ENSG00000268355	0.000169902	MDAMB330_BREAST	BRCA
ENSG00000246640	0.000203883	MDAMB330_BREAST	BRCA
ENSG00000225511	0.000254853	MDAMB330_BREAST	BRCA
ENSG00000248429	0.000339804	MDAMB330_BREAST	BRCA
ENSG00000226965	0.000815531	MDAMB330_BREAST	BRCA
ENSG00000248429	0	MDAMB361_BREAST	BRCA
ENSG00000246640	0	MDAMB361_BREAST	BRCA
ENSG00000268355	0	MDAMB361_BREAST	BRCA
ENSG00000253878	0	MDAMB361_BREAST	BRCA
ENSG00000225511	0	MDAMB361_BREAST	BRCA
ENSG00000234546	0	MDAMB361_BREAST	BRCA
ENSG00000224592	0	MDAMB361_BREAST	BRCA
ENSG00000224818	0	MDAMB361_BREAST	BRCA
ENSG00000268460	0	MDAMB361_BREAST	BRCA
ENSG00000249306	7.91107e-05	MDAMB361_BREAST	BRCA
ENSG00000182165	8.57032e-05	MDAMB361_BREAST	BRCA
ENSG00000270605	9.34944e-05	MDAMB361_BREAST	BRCA
ENSG00000226965	0.000102844	MDAMB361_BREAST	BRCA
ENSG00000230098	0.000367299	MDAMB361_BREAST	BRCA
ENSG00000237886	0.000548501	MDAMB361_BREAST	BRCA
ENSG00000224592	0	MDAMB415_BREAST	BRCA
ENSG00000248429	0	MDAMB415_BREAST	BRCA
ENSG00000246640	0	MDAMB415_BREAST	BRCA
ENSG00000253878	0	MDAMB415_BREAST	BRCA
ENSG00000234546	0	MDAMB415_BREAST	BRCA
ENSG00000268355	0	MDAMB415_BREAST	BRCA
ENSG00000225511	0	MDAMB415_BREAST	BRCA
ENSG00000224818	0	MDAMB415_BREAST	BRCA
ENSG00000268460	0	MDAMB415_BREAST	BRCA
ENSG00000270605	0.00027977	MDAMB415_BREAST	BRCA
ENSG00000226965	0.000307747	MDAMB415_BREAST	BRCA
ENSG00000204666	0.000341941	MDAMB415_BREAST	BRCA
ENSG00000249306	0.000394548	MDAMB415_BREAST	BRCA
ENSG00000182165	0.000439639	MDAMB415_BREAST	BRCA
ENSG00000237886	0.000478718	MDAMB415_BREAST	BRCA
ENSG00000230098	0.000833482	MDAMB415_BREAST	BRCA
ENSG00000226965	0	MDAMB436_BREAST	BRCA
ENSG00000248429	0	MDAMB436_BREAST	BRCA
ENSG00000253878	0	MDAMB436_BREAST	BRCA
ENSG00000246640	0	MDAMB436_BREAST	BRCA
ENSG00000224592	0	MDAMB436_BREAST	BRCA
ENSG00000234546	0	MDAMB436_BREAST	BRCA
ENSG00000225511	0	MDAMB436_BREAST	BRCA
ENSG00000268355	0	MDAMB436_BREAST	BRCA
ENSG00000224818	0	MDAMB436_BREAST	BRCA
ENSG00000268460	0	MDAMB436_BREAST	BRCA
ENSG00000270605	8.85583e-05	MDAMB436_BREAST	BRCA
ENSG00000249306	0.00048707	MDAMB436_BREAST	BRCA
ENSG00000237886	0.000749339	MDAMB436_BREAST	BRCA
ENSG00000182165	0.000834978	MDAMB436_BREAST	BRCA
ENSG00000230098	0.000974141	MDAMB436_BREAST	BRCA
ENSG00000224592	0	MDAMB453_BREAST	BRCA
ENSG00000268460	0	MDAMB453_BREAST	BRCA
ENSG00000253878	0.00025456	MDAMB453_BREAST	BRCA
ENSG00000234546	0.000290926	MDAMB453_BREAST	BRCA
ENSG00000246640	0.000339413	MDAMB453_BREAST	BRCA
ENSG00000268355	0.000407296	MDAMB453_BREAST	BRCA
ENSG00000248429	0.000452551	MDAMB453_BREAST	BRCA
ENSG00000225511	0.00050912	MDAMB453_BREAST	BRCA
ENSG00000224818	0.000678827	MDAMB453_BREAST	BRCA
ENSG00000248429	0	MDAMB468_BREAST	BRCA
ENSG00000224592	0	MDAMB468_BREAST	BRCA
ENSG00000253878	0	MDAMB468_BREAST	BRCA
ENSG00000246640	0	MDAMB468_BREAST	BRCA
ENSG00000268355	0	MDAMB468_BREAST	BRCA
ENSG00000234546	0	MDAMB468_BREAST	BRCA
ENSG00000225511	0	MDAMB468_BREAST	BRCA
ENSG00000224818	0	MDAMB468_BREAST	BRCA
ENSG00000268460	0	MDAMB468_BREAST	BRCA
ENSG00000226965	0.000304918	MDAMB468_BREAST	BRCA
ENSG00000224818	0	MFM223_BREAST	BRCA
ENSG00000268460	0	MFM223_BREAST	BRCA
ENSG00000246640	0.000558432	MFM223_BREAST	BRCA
ENSG00000253878	0.000651504	MFM223_BREAST	BRCA
ENSG00000234546	0.000651504	MFM223_BREAST	BRCA
ENSG00000225511	0.000732942	MFM223_BREAST	BRCA
ENSG00000268355	0.000781805	MFM223_BREAST	BRCA
ENSG00000268460	0	MX1_BREAST	BRCA
ENSG00000224592	0	MX1_BREAST	BRCA
ENSG00000225511	0.000853129	MX1_BREAST	BRCA
ENSG00000234546	0.000975004	MX1_BREAST	BRCA
ENSG00000224818	0.000975004	MX1_BREAST	BRCA
ENSG00000268460	0	OCUBM_BREAST	BRCA
ENSG00000253878	0.000649888	OCUBM_BREAST	BRCA
ENSG00000225511	0.000974832	OCUBM_BREAST	BRCA
ENSG00000234546	0.000974832	OCUBM_BREAST	BRCA
ENSG00000224818	0.000974832	OCUBM_BREAST	BRCA
ENSG00000253878	0.000766599	SKBR3_BREAST	BRCA
ENSG00000224592	0.000817705	SKBR3_BREAST	BRCA
ENSG00000234546	0	SKBR5_BREAST	BRCA
ENSG00000224818	0	SKBR5_BREAST	BRCA
ENSG00000224592	0	SKBR5_BREAST	BRCA
ENSG00000268460	0	SKBR5_BREAST	BRCA
ENSG00000268355	0.000127846	SKBR5_BREAST	BRCA
ENSG00000225511	0.00014611	SKBR5_BREAST	BRCA
ENSG00000246640	0.000170461	SKBR5_BREAST	BRCA
ENSG00000253878	0.000204554	SKBR5_BREAST	BRCA
ENSG00000248429	0.000681845	SKBR5_BREAST	BRCA
ENSG00000224592	0	SKBR7_BREAST	BRCA
ENSG00000268460	0.000510567	SKBR7_BREAST	BRCA
ENSG00000268355	0.000680755	SKBR7_BREAST	BRCA
ENSG00000225511	0	SUM102PT_BREAST	BRCA
ENSG00000234546	0	SUM102PT_BREAST	BRCA
ENSG00000224818	0	SUM102PT_BREAST	BRCA
ENSG00000268460	0.000171261	SUM102PT_BREAST	BRCA
ENSG00000246640	0.000205513	SUM102PT_BREAST	BRCA
ENSG00000226965	0.000256891	SUM102PT_BREAST	BRCA
ENSG00000268355	0.000256891	SUM102PT_BREAST	BRCA
ENSG00000253878	0.00029359	SUM102PT_BREAST	BRCA
ENSG00000248429	0.000342522	SUM102PT_BREAST	BRCA
ENSG00000270605	0.000653905	SUM102PT_BREAST	BRCA
ENSG00000224592	0.000719296	SUM102PT_BREAST	BRCA
ENSG00000237886	0.000948522	SUM102PT_BREAST	BRCA
ENSG00000268460	0	SUM1315MO2_BREAST	BRCA
ENSG00000224592	0.0008458	SUM1315MO2_BREAST	BRCA
ENSG00000225511	0.000869965	SUM1315MO2_BREAST	BRCA
ENSG00000224818	0	SUM149PT_BREAST	BRCA
ENSG00000268460	0	SUM149PT_BREAST	BRCA
ENSG00000224592	0	SUM149PT_BREAST	BRCA
ENSG00000253878	0.000203819	SUM149PT_BREAST	BRCA
ENSG00000234546	0.000254774	SUM149PT_BREAST	BRCA
ENSG00000268355	0.000254774	SUM149PT_BREAST	BRCA
ENSG00000225511	0.000291171	SUM149PT_BREAST	BRCA
ENSG00000246640	0.000339699	SUM149PT_BREAST	BRCA
ENSG00000248429	0.000452932	SUM149PT_BREAST	BRCA
ENSG00000270605	0.000815278	SUM149PT_BREAST	BRCA
ENSG00000253878	0.00014752	SUM159PT_BREAST	BRCA
ENSG00000225511	0.000172107	SUM159PT_BREAST	BRCA
ENSG00000268355	0.000206528	SUM159PT_BREAST	BRCA
ENSG00000234546	0.00025816	SUM159PT_BREAST	BRCA
ENSG00000224818	0.000344213	SUM159PT_BREAST	BRCA
ENSG00000246640	0.00038724	SUM159PT_BREAST	BRCA
ENSG00000268460	0.00051632	SUM159PT_BREAST	BRCA
ENSG00000248429	0.000573689	SUM159PT_BREAST	BRCA
ENSG00000225511	0	SUM185PE_BREAST	BRCA
ENSG00000234546	0	SUM185PE_BREAST	BRCA
ENSG00000224592	0	SUM185PE_BREAST	BRCA
ENSG00000224818	0	SUM185PE_BREAST	BRCA
ENSG00000268460	0	SUM185PE_BREAST	BRCA
ENSG00000246640	0.000435482	SUM185PE_BREAST	BRCA
ENSG00000248429	0.000451611	SUM185PE_BREAST	BRCA
ENSG00000268355	0.000508063	SUM185PE_BREAST	BRCA
ENSG00000253878	0.000508063	SUM185PE_BREAST	BRCA
ENSG00000226965	0.0008129	SUM185PE_BREAST	BRCA
ENSG00000224818	0	SUM190PT_BREAST	BRCA
ENSG00000234546	0	SUM190PT_BREAST	BRCA
ENSG00000268460	0	SUM190PT_BREAST	BRCA
ENSG00000246640	0.000612653	SUM190PT_BREAST	BRCA
ENSG00000225511	0.000765816	SUM190PT_BREAST	BRCA
ENSG00000268460	0	SUM225CWN_BREAST	BRCA
ENSG00000234546	0.000340483	SUM225CWN_BREAST	BRCA
ENSG00000224818	0.000510725	SUM225CWN_BREAST	BRCA
ENSG00000253878	0.000510725	SUM225CWN_BREAST	BRCA
ENSG00000225511	0.00081716	SUM225CWN_BREAST	BRCA
ENSG00000224818	0	SUM229PE_BREAST	BRCA
ENSG00000224592	0	SUM229PE_BREAST	BRCA
ENSG00000268460	0	SUM229PE_BREAST	BRCA
ENSG00000225511	0.00067991	SUM229PE_BREAST	BRCA
ENSG00000253878	0.000764899	SUM229PE_BREAST	BRCA
ENSG00000268355	0.000815892	SUM229PE_BREAST	BRCA
ENSG00000246640	0	SUM52PE_BREAST	BRCA
ENSG00000224592	0	SUM52PE_BREAST	BRCA
ENSG00000268355	0	SUM52PE_BREAST	BRCA
ENSG00000253878	0	SUM52PE_BREAST	BRCA
ENSG00000268460	0	SUM52PE_BREAST	BRCA
ENSG00000225511	0.000146188	SUM52PE_BREAST	BRCA
ENSG00000224818	0.000170552	SUM52PE_BREAST	BRCA
ENSG00000226965	0.000204663	SUM52PE_BREAST	BRCA
ENSG00000234546	0.000227403	SUM52PE_BREAST	BRCA
ENSG00000248429	0.000255828	SUM52PE_BREAST	BRCA
ENSG00000268460	0	SW527_BREAST	BRCA
ENSG00000248429	0.000341256	SW527_BREAST	BRCA
ENSG00000224592	0.000383913	SW527_BREAST	BRCA
ENSG00000246640	0.000409508	SW527_BREAST	BRCA
ENSG00000253878	0.000438758	SW527_BREAST	BRCA
ENSG00000234546	0.000511885	SW527_BREAST	BRCA
ENSG00000224818	0.000511885	SW527_BREAST	BRCA
ENSG00000225511	0.000682513	SW527_BREAST	BRCA
ENSG00000248429	0	T47D_BREAST	BRCA
ENSG00000234546	0	T47D_BREAST	BRCA
ENSG00000246640	0	T47D_BREAST	BRCA
ENSG00000268355	0	T47D_BREAST	BRCA
ENSG00000225511	0	T47D_BREAST	BRCA
ENSG00000253878	0	T47D_BREAST	BRCA
ENSG00000224818	0	T47D_BREAST	BRCA
ENSG00000268460	0	T47D_BREAST	BRCA
ENSG00000224592	0.00010278	T47D_BREAST	BRCA
ENSG00000226965	0.000114199	T47D_BREAST	BRCA
ENSG00000270605	0.00046718	T47D_BREAST	BRCA
ENSG00000249306	0.000856496	T47D_BREAST	BRCA
ENSG00000248429	0	UACC812_BREAST	BRCA
ENSG00000268355	0	UACC812_BREAST	BRCA
ENSG00000246640	0	UACC812_BREAST	BRCA
ENSG00000234546	0	UACC812_BREAST	BRCA
ENSG00000253878	0	UACC812_BREAST	BRCA
ENSG00000225511	0	UACC812_BREAST	BRCA
ENSG00000224592	0	UACC812_BREAST	BRCA
ENSG00000224818	0	UACC812_BREAST	BRCA
ENSG00000268460	0	UACC812_BREAST	BRCA
ENSG00000226965	0.00010195	UACC812_BREAST	BRCA
ENSG00000270605	0.000278046	UACC812_BREAST	BRCA
ENSG00000237886	0.000424793	UACC812_BREAST	BRCA
ENSG00000249306	0.000627387	UACC812_BREAST	BRCA
ENSG00000182165	0.000728217	UACC812_BREAST	BRCA
ENSG00000230098	0.000815603	UACC812_BREAST	BRCA
ENSG00000268460	0	UACC893_BREAST	BRCA
ENSG00000224592	0	UACC893_BREAST	BRCA
ENSG00000234546	0.000364964	UACC893_BREAST	BRCA
ENSG00000246640	0.000417101	UACC893_BREAST	BRCA
ENSG00000268355	0.000486618	UACC893_BREAST	BRCA
ENSG00000225511	0.000583942	UACC893_BREAST	BRCA
ENSG00000248429	0.000648824	UACC893_BREAST	BRCA
ENSG00000224818	0.000729927	UACC893_BREAST	BRCA
ENSG00000253878	0.000973236	UACC893_BREAST	BRCA
ENSG00000268355	0	YMB1_BREAST	BRCA
ENSG00000246640	0	YMB1_BREAST	BRCA
ENSG00000253878	0	YMB1_BREAST	BRCA
ENSG00000234546	0	YMB1_BREAST	BRCA
ENSG00000225511	0	YMB1_BREAST	BRCA
ENSG00000224818	0	YMB1_BREAST	BRCA
ENSG00000268460	0	YMB1_BREAST	BRCA
ENSG00000248429	0.000127168	YMB1_BREAST	BRCA
ENSG00000237886	0.000406936	YMB1_BREAST	BRCA
ENSG00000226965	0.000452152	YMB1_BREAST	BRCA
ENSG00000182165	0.000739884	YMB1_BREAST	BRCA
ENSG00000224592	0.000847784	YMB1_BREAST	BRCA
ENSG00000270605	0.000860827	YMB1_BREAST	BRCA
ENSG00000249306	0.000944674	YMB1_BREAST	BRCA
ENSG00000226965	0	ZR751_BREAST	BRCA
ENSG00000248429	0	ZR751_BREAST	BRCA
ENSG00000246640	0	ZR751_BREAST	BRCA
ENSG00000268355	0	ZR751_BREAST	BRCA
ENSG00000253878	0	ZR751_BREAST	BRCA
ENSG00000225511	0	ZR751_BREAST	BRCA
ENSG00000234546	0	ZR751_BREAST	BRCA
ENSG00000224592	0	ZR751_BREAST	BRCA
ENSG00000224818	0	ZR751_BREAST	BRCA
ENSG00000268460	0	ZR751_BREAST	BRCA
ENSG00000182165	0.000255533	ZR751_BREAST	BRCA
ENSG00000270605	0.000278763	ZR751_BREAST	BRCA
ENSG00000249306	0.000550378	ZR751_BREAST	BRCA
ENSG00000237886	0.000657084	ZR751_BREAST	BRCA
ENSG00000230098	0.000681421	ZR751_BREAST	BRCA
ENSG00000268355	0	ZR7530_BREAST	BRCA
ENSG00000246640	0	ZR7530_BREAST	BRCA
ENSG00000268460	0	ZR7530_BREAST	BRCA
ENSG00000234546	0	ZR7530_BREAST	BRCA
ENSG00000253878	0	ZR7530_BREAST	BRCA
ENSG00000225511	0	ZR7530_BREAST	BRCA
ENSG00000224818	0	ZR7530_BREAST	BRCA
ENSG00000248429	0.000109848	ZR7530_BREAST	BRCA
ENSG00000224592	0.000123579	ZR7530_BREAST	BRCA
ENSG00000204666	0.000179751	ZR7530_BREAST	BRCA
ENSG00000226965	0.000197726	ZR7530_BREAST	BRCA
ENSG00000237886	0.000494315	ZR7530_BREAST	BRCA
ENSG00000270605	0.000608388	ZR7530_BREAST	BRCA
ENSG00000182165	0.000776781	ZR7530_BREAST	BRCA
ENSG00000249306	0.000790905	ZR7530_BREAST	BRCA
ENSG00000248429	0	ZR75B_BREAST	BRCA
ENSG00000234546	0	ZR75B_BREAST	BRCA
ENSG00000246640	0	ZR75B_BREAST	BRCA
ENSG00000253878	0	ZR75B_BREAST	BRCA
ENSG00000225511	0	ZR75B_BREAST	BRCA
ENSG00000268355	0	ZR75B_BREAST	BRCA
ENSG00000224818	0	ZR75B_BREAST	BRCA
ENSG00000268460	0	ZR75B_BREAST	BRCA
ENSG00000226965	0.000913514	ZR75B_BREAST	BRCA
ENSG00000268355	0	A253_SALIVARY_GLAND	HNSC
ENSG00000272081	0	A253_SALIVARY_GLAND	HNSC
ENSG00000248429	0.000326209	A253_SALIVARY_GLAND	HNSC
ENSG00000248429	0	BHY_UPPER_AERODIGESTIVE_TRACT	HNSC
ENSG00000268355	0	BHY_UPPER_AERODIGESTIVE_TRACT	HNSC
ENSG00000272081	0	BHY_UPPER_AERODIGESTIVE_TRACT	HNSC
ENSG00000248429	0	BICR22_UPPER_AERODIGESTIVE_TRACT	HNSC
ENSG00000268355	0	BICR22_UPPER_AERODIGESTIVE_TRACT	HNSC
ENSG00000272081	0	BICR22_UPPER_AERODIGESTIVE_TRACT	HNSC
ENSG00000272081	0	BICR56_UPPER_AERODIGESTIVE_TRACT	HNSC
ENSG00000268355	0.000338873	BICR56_UPPER_AERODIGESTIVE_TRACT	HNSC
ENSG00000248429	0.000508309	BICR56_UPPER_AERODIGESTIVE_TRACT	HNSC
ENSG00000248429	0	BICR6_UPPER_AERODIGESTIVE_TRACT	HNSC
ENSG00000268355	0	BICR6_UPPER_AERODIGESTIVE_TRACT	HNSC
ENSG00000272081	0	BICR6_UPPER_AERODIGESTIVE_TRACT	HNSC
ENSG00000248429	0	CAL27_UPPER_AERODIGESTIVE_TRACT	HNSC
ENSG00000268355	0	CAL27_UPPER_AERODIGESTIVE_TRACT	HNSC
ENSG00000272081	0	CAL27_UPPER_AERODIGESTIVE_TRACT	HNSC
ENSG00000248429	0	CAL33_UPPER_AERODIGESTIVE_TRACT	HNSC
ENSG00000268355	0	CAL33_UPPER_AERODIGESTIVE_TRACT	HNSC
ENSG00000272081	0	CAL33_UPPER_AERODIGESTIVE_TRACT	HNSC
ENSG00000272081	0	DETROIT562_UPPER_AERODIGESTIVE_TRACT	HNSC
ENSG00000272081	0	FADU_UPPER_AERODIGESTIVE_TRACT	HNSC
ENSG00000268355	0.000506408	FADU_UPPER_AERODIGESTIVE_TRACT	HNSC
ENSG00000248429	0.000675211	FADU_UPPER_AERODIGESTIVE_TRACT	HNSC
ENSG00000268355	0	HSC2_UPPER_AERODIGESTIVE_TRACT	HNSC
ENSG00000248429	0	HSC2_UPPER_AERODIGESTIVE_TRACT	HNSC
ENSG00000272081	0	HSC2_UPPER_AERODIGESTIVE_TRACT	HNSC
ENSG00000248429	0	HSC3_UPPER_AERODIGESTIVE_TRACT	HNSC
ENSG00000268355	0	HSC3_UPPER_AERODIGESTIVE_TRACT	HNSC
ENSG00000272081	0	HSC3_UPPER_AERODIGESTIVE_TRACT	HNSC
ENSG00000248429	0	PECAPJ34CLONEC12_UPPER_AERODIGESTIVE_TRACT	HNSC
ENSG00000268355	0	PECAPJ34CLONEC12_UPPER_AERODIGESTIVE_TRACT	HNSC
ENSG00000272081	0	PECAPJ34CLONEC12_UPPER_AERODIGESTIVE_TRACT	HNSC
ENSG00000268355	0	PECAPJ41CLONED2_UPPER_AERODIGESTIVE_TRACT	HNSC
ENSG00000272081	0	PECAPJ41CLONED2_UPPER_AERODIGESTIVE_TRACT	HNSC
ENSG00000248429	0	PECAPJ49_UPPER_AERODIGESTIVE_TRACT	HNSC
ENSG00000268355	0	PECAPJ49_UPPER_AERODIGESTIVE_TRACT	HNSC
ENSG00000272081	0	PECAPJ49_UPPER_AERODIGESTIVE_TRACT	HNSC
ENSG00000268355	0	SCC25_UPPER_AERODIGESTIVE_TRACT	HNSC
ENSG00000272081	0	SCC25_UPPER_AERODIGESTIVE_TRACT	HNSC
ENSG00000248429	0.000977479	SCC25_UPPER_AERODIGESTIVE_TRACT	HNSC
ENSG00000268355	0	SCC4_UPPER_AERODIGESTIVE_TRACT	HNSC
ENSG00000248429	0	SCC4_UPPER_AERODIGESTIVE_TRACT	HNSC
ENSG00000272081	0	SCC4_UPPER_AERODIGESTIVE_TRACT	HNSC
ENSG00000268355	0	SNU1076_UPPER_AERODIGESTIVE_TRACT	HNSC
ENSG00000248429	0	SNU1076_UPPER_AERODIGESTIVE_TRACT	HNSC
ENSG00000272081	0	SNU1076_UPPER_AERODIGESTIVE_TRACT	HNSC
ENSG00000268355	0	YD38_UPPER_AERODIGESTIVE_TRACT	HNSC
ENSG00000272081	0	YD38_UPPER_AERODIGESTIVE_TRACT	HNSC
ENSG00000248429	0.000325546	YD38_UPPER_AERODIGESTIVE_TRACT	HNSC
ENSG00000248429	0	YD8_UPPER_AERODIGESTIVE_TRACT	HNSC
ENSG00000268355	0	YD8_UPPER_AERODIGESTIVE_TRACT	HNSC
ENSG00000272081	0	YD8_UPPER_AERODIGESTIVE_TRACT	HNSC
ENSG00000237886	0	HUH7_LIVER	LIHC
ENSG00000237886	0	A427_LUNG	LUAD
ENSG00000234546	0	A427_LUNG	LUAD
ENSG00000224818	0	A427_LUNG	LUAD
ENSG00000262445	0	A427_LUNG	LUAD
ENSG00000272081	0	A427_LUNG	LUAD
ENSG00000253878	0	A427_LUNG	LUAD
ENSG00000263718	0	A427_LUNG	LUAD
ENSG00000204666	0	A427_LUNG	LUAD
ENSG00000268355	0	A427_LUNG	LUAD
ENSG00000246640	0	A427_LUNG	LUAD
ENSG00000225511	0	A427_LUNG	LUAD
ENSG00000268812	0	A427_LUNG	LUAD
ENSG00000248429	0	A427_LUNG	LUAD
ENSG00000268460	0	A427_LUNG	LUAD
ENSG00000182165	0.00032361	A427_LUNG	LUAD
ENSG00000270605	0.000970829	A427_LUNG	LUAD
ENSG00000248429	0	A549_LUNG	LUAD
ENSG00000253878	0	A549_LUNG	LUAD
ENSG00000272081	0	A549_LUNG	LUAD
ENSG00000204666	0	A549_LUNG	LUAD
ENSG00000263718	0	A549_LUNG	LUAD
ENSG00000225511	0	A549_LUNG	LUAD
ENSG00000262445	0	A549_LUNG	LUAD
ENSG00000246640	0	A549_LUNG	LUAD
ENSG00000268355	0	A549_LUNG	LUAD
ENSG00000268812	0	A549_LUNG	LUAD
ENSG00000268460	0	A549_LUNG	LUAD
ENSG00000237886	6.5751e-05	A549_LUNG	LUAD
ENSG00000224818	7.08087e-05	A549_LUNG	LUAD
ENSG00000234546	7.67095e-05	A549_LUNG	LUAD
ENSG00000234546	0	ABC1_LUNG	LUAD
ENSG00000272081	0	ABC1_LUNG	LUAD
ENSG00000262445	0	ABC1_LUNG	LUAD
ENSG00000225511	0	ABC1_LUNG	LUAD
ENSG00000263718	0	ABC1_LUNG	LUAD
ENSG00000204666	0	ABC1_LUNG	LUAD
ENSG00000253878	0	ABC1_LUNG	LUAD
ENSG00000268812	0	ABC1_LUNG	LUAD
ENSG00000246640	0	ABC1_LUNG	LUAD
ENSG00000268355	0	ABC1_LUNG	LUAD
ENSG00000248429	0	ABC1_LUNG	LUAD
ENSG00000268460	0	ABC1_LUNG	LUAD
ENSG00000237886	7.19453e-05	ABC1_LUNG	LUAD
ENSG00000224818	7.74795e-05	ABC1_LUNG	LUAD
ENSG00000270605	0.000940085	ABC1_LUNG	LUAD
ENSG00000263718	0	CALU3_LUNG	LUAD
ENSG00000253878	0	CALU3_LUNG	LUAD
ENSG00000272081	0	CALU3_LUNG	LUAD
ENSG00000225511	0	CALU3_LUNG	LUAD
ENSG00000268355	0	CALU3_LUNG	LUAD
ENSG00000246640	0	CALU3_LUNG	LUAD
ENSG00000204666	0	CALU3_LUNG	LUAD
ENSG00000262445	0	CALU3_LUNG	LUAD
ENSG00000268812	0	CALU3_LUNG	LUAD
ENSG00000248429	0	CALU3_LUNG	LUAD
ENSG00000268460	0	CALU3_LUNG	LUAD
ENSG00000234546	0.000223006	CALU3_LUNG	LUAD
ENSG00000224818	0.00024159	CALU3_LUNG	LUAD
ENSG00000237886	0.000552207	CALU3_LUNG	LUAD
ENSG00000182165	0.000837513	CALU3_LUNG	LUAD
ENSG00000225511	0	COLO699_LUNG	LUAD
ENSG00000272081	0	COLO699_LUNG	LUAD
ENSG00000253878	0	COLO699_LUNG	LUAD
ENSG00000263718	0	COLO699_LUNG	LUAD
ENSG00000262445	0	COLO699_LUNG	LUAD
ENSG00000268812	0	COLO699_LUNG	LUAD
ENSG00000204666	0	COLO699_LUNG	LUAD
ENSG00000246640	0	COLO699_LUNG	LUAD
ENSG00000268355	0	COLO699_LUNG	LUAD
ENSG00000248429	0	COLO699_LUNG	LUAD
ENSG00000268460	0	COLO699_LUNG	LUAD
ENSG00000224818	0.000163277	COLO699_LUNG	LUAD
ENSG00000234546	0.000452151	COLO699_LUNG	LUAD
ENSG00000237886	0	CORL105_LUNG	LUAD
ENSG00000234546	0	CORL105_LUNG	LUAD
ENSG00000224818	0	CORL105_LUNG	LUAD
ENSG00000262445	0	CORL105_LUNG	LUAD
ENSG00000263718	0	CORL105_LUNG	LUAD
ENSG00000272081	0	CORL105_LUNG	LUAD
ENSG00000253878	0	CORL105_LUNG	LUAD
ENSG00000225511	0	CORL105_LUNG	LUAD
ENSG00000246640	0	CORL105_LUNG	LUAD
ENSG00000268812	0	CORL105_LUNG	LUAD
ENSG00000204666	0	CORL105_LUNG	LUAD
ENSG00000268355	0	CORL105_LUNG	LUAD
ENSG00000248429	0	CORL105_LUNG	LUAD
ENSG00000268460	0	CORL105_LUNG	LUAD
ENSG00000224666	6.66825e-05	CORL105_LUNG	LUAD
ENSG00000182165	0.000187545	CORL105_LUNG	LUAD
ENSG00000270605	0.00070605	CORL105_LUNG	LUAD
ENSG00000224818	0	EKVX_LUNG	LUAD
ENSG00000234546	0	EKVX_LUNG	LUAD
ENSG00000272081	0	EKVX_LUNG	LUAD
ENSG00000263718	0	EKVX_LUNG	LUAD
ENSG00000253878	0	EKVX_LUNG	LUAD
ENSG00000262445	0	EKVX_LUNG	LUAD
ENSG00000204666	0	EKVX_LUNG	LUAD
ENSG00000268355	0	EKVX_LUNG	LUAD
ENSG00000268812	0	EKVX_LUNG	LUAD
ENSG00000225511	0	EKVX_LUNG	LUAD
ENSG00000246640	0	EKVX_LUNG	LUAD
ENSG00000248429	0	EKVX_LUNG	LUAD
ENSG00000268460	0	EKVX_LUNG	LUAD
ENSG00000237886	0.000144912	EKVX_LUNG	LUAD
ENSG00000224666	0.000202877	EKVX_LUNG	LUAD
ENSG00000268812	0.000511129	HCC1833_LUNG	LUAD
ENSG00000272081	0.000584147	HCC1833_LUNG	LUAD
ENSG00000263718	0.000681505	HCC1833_LUNG	LUAD
ENSG00000262445	0.000766693	HCC1833_LUNG	LUAD
ENSG00000224818	0.000817806	HCC1833_LUNG	LUAD
ENSG00000268460	0.000817806	HCC1833_LUNG	LUAD
ENSG00000204666	0.000836392	HCC1833_LUNG	LUAD
ENSG00000253878	0.000908673	HCC1833_LUNG	LUAD
ENSG00000263718	0	HCC2429_LUNG	LUAD
ENSG00000272081	0	HCC2429_LUNG	LUAD
ENSG00000253878	0	HCC2429_LUNG	LUAD
ENSG00000225511	0	HCC2429_LUNG	LUAD
ENSG00000204666	0	HCC2429_LUNG	LUAD
ENSG00000262445	0	HCC2429_LUNG	LUAD
ENSG00000268812	0	HCC2429_LUNG	LUAD
ENSG00000246640	0	HCC2429_LUNG	LUAD
ENSG00000268355	0	HCC2429_LUNG	LUAD
ENSG00000268460	0	HCC2429_LUNG	LUAD
ENSG00000248429	0	HCC2429_LUNG	LUAD
ENSG00000224818	7.24628e-05	HCC2429_LUNG	LUAD
ENSG00000234546	7.80369e-05	HCC2429_LUNG	LUAD
ENSG00000224666	8.45399e-05	HCC2429_LUNG	LUAD
ENSG00000237886	0.000879215	HCC2429_LUNG	LUAD
ENSG00000262445	0	HCC2450_LUNG	LUAD
ENSG00000204666	0	HCC2450_LUNG	LUAD
ENSG00000253878	0	HCC2450_LUNG	LUAD
ENSG00000263718	0	HCC2450_LUNG	LUAD
ENSG00000268355	0	HCC2450_LUNG	LUAD
ENSG00000272081	0	HCC2450_LUNG	LUAD
ENSG00000225511	0	HCC2450_LUNG	LUAD
ENSG00000248429	0	HCC2450_LUNG	LUAD
ENSG00000268812	0	HCC2450_LUNG	LUAD
ENSG00000246640	0	HCC2450_LUNG	LUAD
ENSG00000268460	0	HCC2450_LUNG	LUAD
ENSG00000234546	7.78932e-05	HCC2450_LUNG	LUAD
ENSG00000224818	8.43843e-05	HCC2450_LUNG	LUAD
ENSG00000224666	0.000144659	HCC2450_LUNG	LUAD
ENSG00000237886	0.000202522	HCC2450_LUNG	LUAD
ENSG00000224818	0	HCC364_LUNG	LUAD
ENSG00000234546	0	HCC364_LUNG	LUAD
ENSG00000225511	0	HCC364_LUNG	LUAD
ENSG00000204666	0	HCC364_LUNG	LUAD
ENSG00000253878	0	HCC364_LUNG	LUAD
ENSG00000263718	0	HCC364_LUNG	LUAD
ENSG00000272081	0	HCC364_LUNG	LUAD
ENSG00000262445	0	HCC364_LUNG	LUAD
ENSG00000246640	0	HCC364_LUNG	LUAD
ENSG00000248429	0	HCC364_LUNG	LUAD
ENSG00000268355	0	HCC364_LUNG	LUAD
ENSG00000268812	0	HCC364_LUNG	LUAD
ENSG00000268460	0	HCC364_LUNG	LUAD
ENSG00000237886	7.04953e-05	HCC364_LUNG	LUAD
ENSG00000182165	0.000394774	HCC364_LUNG	LUAD
ENSG00000204666	0	HCC4006_LUNG	LUAD
ENSG00000248429	0	HCC4006_LUNG	LUAD
ENSG00000262445	0	HCC4006_LUNG	LUAD
ENSG00000272081	0	HCC4006_LUNG	LUAD
ENSG00000268355	0	HCC4006_LUNG	LUAD
ENSG00000268812	0	HCC4006_LUNG	LUAD
ENSG00000253878	0	HCC4006_LUNG	LUAD
ENSG00000225511	0	HCC4006_LUNG	LUAD
ENSG00000263718	0	HCC4006_LUNG	LUAD
ENSG00000246640	0	HCC4006_LUNG	LUAD
ENSG00000268460	0	HCC4006_LUNG	LUAD
ENSG00000234546	0.000256052	HCC4006_LUNG	LUAD
ENSG00000224818	0.000315141	HCC4006_LUNG	LUAD
ENSG00000237886	0.00065842	HCC4006_LUNG	LUAD
ENSG00000225511	0	HCC44_LUNG	LUAD
ENSG00000272081	0	HCC44_LUNG	LUAD
ENSG00000204666	0	HCC44_LUNG	LUAD
ENSG00000263718	0	HCC44_LUNG	LUAD
ENSG00000253878	0	HCC44_LUNG	LUAD
ENSG00000262445	0	HCC44_LUNG	LUAD
ENSG00000246640	0	HCC44_LUNG	LUAD
ENSG00000248429	0	HCC44_LUNG	LUAD
ENSG00000268355	0	HCC44_LUNG	LUAD
ENSG00000268812	0	HCC44_LUNG	LUAD
ENSG00000268460	0	HCC44_LUNG	LUAD
ENSG00000234546	8.1791e-05	HCC44_LUNG	LUAD
ENSG00000237886	0.000226498	HCC44_LUNG	LUAD
ENSG00000224818	0.000350533	HCC44_LUNG	LUAD
ENSG00000225511	0	HCC461_LUNG	LUAD
ENSG00000224818	0	HCC461_LUNG	LUAD
ENSG00000263718	0	HCC461_LUNG	LUAD
ENSG00000262445	0	HCC461_LUNG	LUAD
ENSG00000253878	0	HCC461_LUNG	LUAD
ENSG00000204666	0	HCC461_LUNG	LUAD
ENSG00000272081	0	HCC461_LUNG	LUAD
ENSG00000246640	0	HCC461_LUNG	LUAD
ENSG00000268355	0	HCC461_LUNG	LUAD
ENSG00000268812	0	HCC461_LUNG	LUAD
ENSG00000268460	0	HCC461_LUNG	LUAD
ENSG00000248429	0	HCC461_LUNG	LUAD
ENSG00000234546	7.77894e-05	HCC461_LUNG	LUAD
ENSG00000237886	0.000216699	HCC461_LUNG	LUAD
ENSG00000182165	0.000809009	HCC461_LUNG	LUAD
ENSG00000270605	0.000884854	HCC461_LUNG	LUAD
ENSG00000237886	0	HCC515_LUNG	LUAD
ENSG00000234546	0	HCC515_LUNG	LUAD
ENSG00000224818	0	HCC515_LUNG	LUAD
ENSG00000263718	0	HCC515_LUNG	LUAD
ENSG00000253878	0	HCC515_LUNG	LUAD
ENSG00000272081	0	HCC515_LUNG	LUAD
ENSG00000225511	0	HCC515_LUNG	LUAD
ENSG00000246640	0	HCC515_LUNG	LUAD
ENSG00000268812	0	HCC515_LUNG	LUAD
ENSG00000262445	0	HCC515_LUNG	LUAD
ENSG00000268355	0	HCC515_LUNG	LUAD
ENSG00000204666	0	HCC515_LUNG	LUAD
ENSG00000248429	0	HCC515_LUNG	LUAD
ENSG00000268460	0	HCC515_LUNG	LUAD
ENSG00000182165	0.000268583	HCC515_LUNG	LUAD
ENSG00000262445	0	HCC827GR5_LUNG	LUAD
ENSG00000204666	0	HCC827GR5_LUNG	LUAD
ENSG00000272081	0	HCC827GR5_LUNG	LUAD
ENSG00000253878	0	HCC827GR5_LUNG	LUAD
ENSG00000248429	0	HCC827GR5_LUNG	LUAD
ENSG00000225511	0	HCC827GR5_LUNG	LUAD
ENSG00000263718	0	HCC827GR5_LUNG	LUAD
ENSG00000268355	0	HCC827GR5_LUNG	LUAD
ENSG00000268812	0	HCC827GR5_LUNG	LUAD
ENSG00000246640	0	HCC827GR5_LUNG	LUAD
ENSG00000268460	0	HCC827GR5_LUNG	LUAD
ENSG00000224818	8.46375e-05	HCC827GR5_LUNG	LUAD
ENSG00000237886	0.000703142	HCC827GR5_LUNG	LUAD
ENSG00000234546	0.000798011	HCC827GR5_LUNG	LUAD
ENSG00000204666	0	HCC827_LUNG	LUAD
ENSG00000253878	0	HCC827_LUNG	LUAD
ENSG00000262445	0	HCC827_LUNG	LUAD
ENSG00000263718	0	HCC827_LUNG	LUAD
ENSG00000272081	0	HCC827_LUNG	LUAD
ENSG00000225511	0	HCC827_LUNG	LUAD
ENSG00000248429	0	HCC827_LUNG	LUAD
ENSG00000268812	0	HCC827_LUNG	LUAD
ENSG00000268355	0	HCC827_LUNG	LUAD
ENSG00000246640	0	HCC827_LUNG	LUAD
ENSG00000268460	0	HCC827_LUNG	LUAD
ENSG00000224818	0.000337957	HCC827_LUNG	LUAD
ENSG00000224666	0.000389951	HCC827_LUNG	LUAD
ENSG00000237886	0.000724194	HCC827_LUNG	LUAD
ENSG00000234546	0.000878689	HCC827_LUNG	LUAD
ENSG00000224818	0	HLC1_LUNG	LUAD
ENSG00000263718	0	HLC1_LUNG	LUAD
ENSG00000262445	0	HLC1_LUNG	LUAD
ENSG00000253878	0	HLC1_LUNG	LUAD
ENSG00000272081	0	HLC1_LUNG	LUAD
ENSG00000225511	0	HLC1_LUNG	LUAD
ENSG00000204666	0	HLC1_LUNG	LUAD
ENSG00000268812	0	HLC1_LUNG	LUAD
ENSG00000246640	0	HLC1_LUNG	LUAD
ENSG00000268355	0	HLC1_LUNG	LUAD
ENSG00000248429	0	HLC1_LUNG	LUAD
ENSG00000268460	0	HLC1_LUNG	LUAD
ENSG00000234546	7.45998e-05	HLC1_LUNG	LUAD
ENSG00000237886	0.000415628	HLC1_LUNG	LUAD
ENSG00000182165	0.000452572	HLC1_LUNG	LUAD
ENSG00000253878	0	HOP62_LUNG	LUAD
ENSG00000263718	0	HOP62_LUNG	LUAD
ENSG00000272081	0	HOP62_LUNG	LUAD
ENSG00000204666	0	HOP62_LUNG	LUAD
ENSG00000262445	0	HOP62_LUNG	LUAD
ENSG00000246640	0	HOP62_LUNG	LUAD
ENSG00000268355	0	HOP62_LUNG	LUAD
ENSG00000225511	0	HOP62_LUNG	LUAD
ENSG00000268812	0	HOP62_LUNG	LUAD
ENSG00000248429	0	HOP62_LUNG	LUAD
ENSG00000268460	0	HOP62_LUNG	LUAD
ENSG00000224818	7.49703e-05	HOP62_LUNG	LUAD
ENSG00000234546	8.12178e-05	HOP62_LUNG	LUAD
ENSG00000237886	0.000139231	HOP62_LUNG	LUAD
ENSG00000224818	0	LXF289_LUNG	LUAD
ENSG00000263718	0	LXF289_LUNG	LUAD
ENSG00000262445	0	LXF289_LUNG	LUAD
ENSG00000253878	0	LXF289_LUNG	LUAD
ENSG00000272081	0	LXF289_LUNG	LUAD
ENSG00000204666	0	LXF289_LUNG	LUAD
ENSG00000268812	0	LXF289_LUNG	LUAD
ENSG00000246640	0	LXF289_LUNG	LUAD
ENSG00000268355	0	LXF289_LUNG	LUAD
ENSG00000225511	0	LXF289_LUNG	LUAD
ENSG00000248429	0	LXF289_LUNG	LUAD
ENSG00000268460	0	LXF289_LUNG	LUAD
ENSG00000224666	7.24194e-05	LXF289_LUNG	LUAD
ENSG00000234546	7.79901e-05	LXF289_LUNG	LUAD
ENSG00000237886	0.000202774	LXF289_LUNG	LUAD
ENSG00000182165	0.000570303	LXF289_LUNG	LUAD
ENSG00000224666	0	MORCPR_LUNG	LUAD
ENSG00000234546	0	MORCPR_LUNG	LUAD
ENSG00000224818	0	MORCPR_LUNG	LUAD
ENSG00000263718	0	MORCPR_LUNG	LUAD
ENSG00000272081	0	MORCPR_LUNG	LUAD
ENSG00000262445	0	MORCPR_LUNG	LUAD
ENSG00000225511	0	MORCPR_LUNG	LUAD
ENSG00000253878	0	MORCPR_LUNG	LUAD
ENSG00000204666	0	MORCPR_LUNG	LUAD
ENSG00000268812	0	MORCPR_LUNG	LUAD
ENSG00000246640	0	MORCPR_LUNG	LUAD
ENSG00000268355	0	MORCPR_LUNG	LUAD
ENSG00000248429	0	MORCPR_LUNG	LUAD
ENSG00000268460	0	MORCPR_LUNG	LUAD
ENSG00000237886	6.71028e-05	MORCPR_LUNG	LUAD
ENSG00000224818	0	NCIH1355_LUNG	LUAD
ENSG00000263718	0	NCIH1355_LUNG	LUAD
ENSG00000253878	0	NCIH1355_LUNG	LUAD
ENSG00000225511	0	NCIH1355_LUNG	LUAD
ENSG00000272081	0	NCIH1355_LUNG	LUAD
ENSG00000268812	0	NCIH1355_LUNG	LUAD
ENSG00000262445	0	NCIH1355_LUNG	LUAD
ENSG00000246640	0	NCIH1355_LUNG	LUAD
ENSG00000204666	0	NCIH1355_LUNG	LUAD
ENSG00000268355	0	NCIH1355_LUNG	LUAD
ENSG00000248429	0	NCIH1355_LUNG	LUAD
ENSG00000268460	0	NCIH1355_LUNG	LUAD
ENSG00000234546	7.78789e-05	NCIH1355_LUNG	LUAD
ENSG00000237886	0.000216948	NCIH1355_LUNG	LUAD
ENSG00000182165	0.00067495	NCIH1355_LUNG	LUAD
ENSG00000234546	0	NCIH1373_LUNG	LUAD
ENSG00000224818	0	NCIH1373_LUNG	LUAD
ENSG00000263718	0	NCIH1373_LUNG	LUAD
ENSG00000253878	0	NCIH1373_LUNG	LUAD
ENSG00000262445	0	NCIH1373_LUNG	LUAD
ENSG00000272081	0	NCIH1373_LUNG	LUAD
ENSG00000204666	0	NCIH1373_LUNG	LUAD
ENSG00000225511	0	NCIH1373_LUNG	LUAD
ENSG00000268812	0	NCIH1373_LUNG	LUAD
ENSG00000246640	0	NCIH1373_LUNG	LUAD
ENSG00000268355	0	NCIH1373_LUNG	LUAD
ENSG00000248429	0	NCIH1373_LUNG	LUAD
ENSG00000268460	0	NCIH1373_LUNG	LUAD
ENSG00000182165	6.30416e-05	NCIH1373_LUNG	LUAD
ENSG00000237886	6.72444e-05	NCIH1373_LUNG	LUAD
ENSG00000224666	7.20475e-05	NCIH1373_LUNG	LUAD
ENSG00000237512	0.000889999	NCIH1373_LUNG	LUAD
ENSG00000263718	0	NCIH1395_LUNG	LUAD
ENSG00000272081	0	NCIH1395_LUNG	LUAD
ENSG00000253878	0	NCIH1395_LUNG	LUAD
ENSG00000262445	0	NCIH1395_LUNG	LUAD
ENSG00000268355	0	NCIH1395_LUNG	LUAD
ENSG00000204666	0	NCIH1395_LUNG	LUAD
ENSG00000268812	0	NCIH1395_LUNG	LUAD
ENSG00000225511	0	NCIH1395_LUNG	LUAD
ENSG00000246640	0	NCIH1395_LUNG	LUAD
ENSG00000248429	0	NCIH1395_LUNG	LUAD
ENSG00000268460	0	NCIH1395_LUNG	LUAD
ENSG00000224818	8.40208e-05	NCIH1395_LUNG	LUAD
ENSG00000234546	0.000155115	NCIH1395_LUNG	LUAD
ENSG00000224666	0.00020165	NCIH1395_LUNG	LUAD
ENSG00000237886	0.000216053	NCIH1395_LUNG	LUAD
ENSG00000182165	0.000882218	NCIH1395_LUNG	LUAD
ENSG00000268355	0	NCIH1435_LUNG	LUAD
ENSG00000225511	0	NCIH1435_LUNG	LUAD
ENSG00000246640	0	NCIH1435_LUNG	LUAD
ENSG00000262445	0.00025647	NCIH1435_LUNG	LUAD
ENSG00000263718	0.000410352	NCIH1435_LUNG	LUAD
ENSG00000253878	0.00051294	NCIH1435_LUNG	LUAD
ENSG00000272081	0.000569933	NCIH1435_LUNG	LUAD
ENSG00000204666	0.000586217	NCIH1435_LUNG	LUAD
ENSG00000268812	0.00068392	NCIH1435_LUNG	LUAD
ENSG00000268460	0.000718116	NCIH1435_LUNG	LUAD
ENSG00000234546	0	NCIH1437_LUNG	LUAD
ENSG00000237886	0	NCIH1437_LUNG	LUAD
ENSG00000224818	0	NCIH1437_LUNG	LUAD
ENSG00000263718	0	NCIH1437_LUNG	LUAD
ENSG00000268812	0	NCIH1437_LUNG	LUAD
ENSG00000248429	0	NCIH1437_LUNG	LUAD
ENSG00000204666	0	NCIH1437_LUNG	LUAD
ENSG00000253878	0	NCIH1437_LUNG	LUAD
ENSG00000272081	0	NCIH1437_LUNG	LUAD
ENSG00000246640	0	NCIH1437_LUNG	LUAD
ENSG00000225511	0	NCIH1437_LUNG	LUAD
ENSG00000268460	0	NCIH1437_LUNG	LUAD
ENSG00000262445	0	NCIH1437_LUNG	LUAD
ENSG00000268355	0	NCIH1437_LUNG	LUAD
ENSG00000224666	0.000322983	NCIH1437_LUNG	LUAD
ENSG00000182165	0.000847829	NCIH1437_LUNG	LUAD
ENSG00000237886	0	NCIH1568_LUNG	LUAD
ENSG00000234546	0	NCIH1568_LUNG	LUAD
ENSG00000224818	0	NCIH1568_LUNG	LUAD
ENSG00000272081	0	NCIH1568_LUNG	LUAD
ENSG00000225511	0	NCIH1568_LUNG	LUAD
ENSG00000268812	0	NCIH1568_LUNG	LUAD
ENSG00000263718	0	NCIH1568_LUNG	LUAD
ENSG00000253878	0	NCIH1568_LUNG	LUAD
ENSG00000268355	0	NCIH1568_LUNG	LUAD
ENSG00000262445	0	NCIH1568_LUNG	LUAD
ENSG00000246640	0	NCIH1568_LUNG	LUAD
ENSG00000268460	0	NCIH1568_LUNG	LUAD
ENSG00000248429	0	NCIH1568_LUNG	LUAD
ENSG00000204666	0	NCIH1568_LUNG	LUAD
ENSG00000224666	0.000134643	NCIH1568_LUNG	LUAD
ENSG00000182165	0.000441797	NCIH1568_LUNG	LUAD
ENSG00000270605	0.000594013	NCIH1568_LUNG	LUAD
ENSG00000224818	0	NCIH1623_LUNG	LUAD
ENSG00000253878	0	NCIH1623_LUNG	LUAD
ENSG00000263718	0	NCIH1623_LUNG	LUAD
ENSG00000272081	0	NCIH1623_LUNG	LUAD
ENSG00000204666	0	NCIH1623_LUNG	LUAD
ENSG00000225511	0	NCIH1623_LUNG	LUAD
ENSG00000268355	0	NCIH1623_LUNG	LUAD
ENSG00000268812	0	NCIH1623_LUNG	LUAD
ENSG00000262445	0	NCIH1623_LUNG	LUAD
ENSG00000246640	0	NCIH1623_LUNG	LUAD
ENSG00000248429	0	NCIH1623_LUNG	LUAD
ENSG00000268460	0	NCIH1623_LUNG	LUAD
ENSG00000237886	6.88705e-05	NCIH1623_LUNG	LUAD
ENSG00000234546	7.41683e-05	NCIH1623_LUNG	LUAD
ENSG00000182165	0.000578512	NCIH1623_LUNG	LUAD
ENSG00000224666	0.00072314	NCIH1623_LUNG	LUAD
ENSG00000263718	0	NCIH1648_LUNG	LUAD
ENSG00000268355	0	NCIH1648_LUNG	LUAD
ENSG00000268812	0	NCIH1648_LUNG	LUAD
ENSG00000204666	0	NCIH1648_LUNG	LUAD
ENSG00000246640	0	NCIH1648_LUNG	LUAD
ENSG00000268460	0	NCIH1648_LUNG	LUAD
ENSG00000248429	0	NCIH1648_LUNG	LUAD
ENSG00000225511	9.36593e-05	NCIH1648_LUNG	LUAD
ENSG00000272081	0.000103025	NCIH1648_LUNG	LUAD
ENSG00000253878	0.000114472	NCIH1648_LUNG	LUAD
ENSG00000262445	0.000128781	NCIH1648_LUNG	LUAD
ENSG00000224818	0.000343417	NCIH1648_LUNG	LUAD
ENSG00000237886	0.000441537	NCIH1648_LUNG	LUAD
ENSG00000234546	0.000475501	NCIH1648_LUNG	LUAD
ENSG00000224666	0.000755518	NCIH1648_LUNG	LUAD
ENSG00000263718	0	NCIH1693_LUNG	LUAD
ENSG00000225511	0	NCIH1693_LUNG	LUAD
ENSG00000253878	0	NCIH1693_LUNG	LUAD
ENSG00000262445	0	NCIH1693_LUNG	LUAD
ENSG00000246640	0	NCIH1693_LUNG	LUAD
ENSG00000268812	0	NCIH1693_LUNG	LUAD
ENSG00000204666	0	NCIH1693_LUNG	LUAD
ENSG00000268355	0	NCIH1693_LUNG	LUAD
ENSG00000268460	0	NCIH1693_LUNG	LUAD
ENSG00000248429	0	NCIH1693_LUNG	LUAD
ENSG00000272081	9.17221e-05	NCIH1693_LUNG	LUAD
ENSG00000224818	0.000252236	NCIH1693_LUNG	LUAD
ENSG00000234546	0.000388055	NCIH1693_LUNG	LUAD
ENSG00000237886	0.000432404	NCIH1693_LUNG	LUAD
ENSG00000224666	0.000538103	NCIH1693_LUNG	LUAD
ENSG00000237886	0	NCIH1792_LUNG	LUAD
ENSG00000234546	0	NCIH1792_LUNG	LUAD
ENSG00000224818	0	NCIH1792_LUNG	LUAD
ENSG00000248429	0	NCIH1792_LUNG	LUAD
ENSG00000225511	0	NCIH1792_LUNG	LUAD
ENSG00000253878	0	NCIH1792_LUNG	LUAD
ENSG00000263718	0	NCIH1792_LUNG	LUAD
ENSG00000272081	0	NCIH1792_LUNG	LUAD
ENSG00000262445	0	NCIH1792_LUNG	LUAD
ENSG00000268812	0	NCIH1792_LUNG	LUAD
ENSG00000246640	0	NCIH1792_LUNG	LUAD
ENSG00000204666	0	NCIH1792_LUNG	LUAD
ENSG00000268355	0	NCIH1792_LUNG	LUAD
ENSG00000268460	0	NCIH1792_LUNG	LUAD
ENSG00000182165	0.000259957	NCIH1792_LUNG	LUAD
ENSG00000234546	0	NCIH1793_LUNG	LUAD
ENSG00000272081	0	NCIH1793_LUNG	LUAD
ENSG00000263718	0	NCIH1793_LUNG	LUAD
ENSG00000253878	0	NCIH1793_LUNG	LUAD
ENSG00000204666	0	NCIH1793_LUNG	LUAD
ENSG00000268460	0	NCIH1793_LUNG	LUAD
ENSG00000262445	0	NCIH1793_LUNG	LUAD
ENSG00000225511	0	NCIH1793_LUNG	LUAD
ENSG00000246640	0	NCIH1793_LUNG	LUAD
ENSG00000268812	0	NCIH1793_LUNG	LUAD
ENSG00000268355	0	NCIH1793_LUNG	LUAD
ENSG00000224818	8.17299e-05	NCIH1793_LUNG	LUAD
ENSG00000237886	0.000150886	NCIH1793_LUNG	LUAD
ENSG00000224666	0.000350271	NCIH1793_LUNG	LUAD
ENSG00000268460	0	NCIH1838_LUNG	LUAD
ENSG00000225511	0	NCIH1838_LUNG	LUAD
ENSG00000253878	9.42374e-05	NCIH1838_LUNG	LUAD
ENSG00000234546	0.000103661	NCIH1838_LUNG	LUAD
ENSG00000272081	0.000115179	NCIH1838_LUNG	LUAD
ENSG00000268812	0.000129576	NCIH1838_LUNG	LUAD
ENSG00000262445	0.000148087	NCIH1838_LUNG	LUAD
ENSG00000263718	0.000172769	NCIH1838_LUNG	LUAD
ENSG00000246640	0.000207322	NCIH1838_LUNG	LUAD
ENSG00000204666	0.000259153	NCIH1838_LUNG	LUAD
ENSG00000268355	0.000345537	NCIH1838_LUNG	LUAD
ENSG00000237886	0.000398697	NCIH1838_LUNG	LUAD
ENSG00000248429	0.000431921	NCIH1838_LUNG	LUAD
ENSG00000224818	0.000444262	NCIH1838_LUNG	LUAD
ENSG00000237886	0	NCIH1944_LUNG	LUAD
ENSG00000234546	0	NCIH1944_LUNG	LUAD
ENSG00000224818	0	NCIH1944_LUNG	LUAD
ENSG00000263718	0	NCIH1944_LUNG	LUAD
ENSG00000253878	0	NCIH1944_LUNG	LUAD
ENSG00000225511	0	NCIH1944_LUNG	LUAD
ENSG00000272081	0	NCIH1944_LUNG	LUAD
ENSG00000268812	0	NCIH1944_LUNG	LUAD
ENSG00000262445	0	NCIH1944_LUNG	LUAD
ENSG00000204666	0	NCIH1944_LUNG	LUAD
ENSG00000248429	0	NCIH1944_LUNG	LUAD
ENSG00000268355	0	NCIH1944_LUNG	LUAD
ENSG00000246640	0	NCIH1944_LUNG	LUAD
ENSG00000268460	0	NCIH1944_LUNG	LUAD
ENSG00000182165	0.000336006	NCIH1944_LUNG	LUAD
ENSG00000270605	0.000504009	NCIH1944_LUNG	LUAD
ENSG00000224666	0.000533657	NCIH1944_LUNG	LUAD
ENSG00000224818	0	NCIH1975_LUNG	LUAD
ENSG00000237886	0	NCIH1975_LUNG	LUAD
ENSG00000234546	0	NCIH1975_LUNG	LUAD
ENSG00000248429	0	NCIH1975_LUNG	LUAD
ENSG00000263718	0	NCIH1975_LUNG	LUAD
ENSG00000272081	0	NCIH1975_LUNG	LUAD
ENSG00000253878	0	NCIH1975_LUNG	LUAD
ENSG00000204666	0	NCIH1975_LUNG	LUAD
ENSG00000246640	0	NCIH1975_LUNG	LUAD
ENSG00000262445	0	NCIH1975_LUNG	LUAD
ENSG00000225511	0	NCIH1975_LUNG	LUAD
ENSG00000268812	0	NCIH1975_LUNG	LUAD
ENSG00000268355	0	NCIH1975_LUNG	LUAD
ENSG00000268460	0	NCIH1975_LUNG	LUAD
ENSG00000270605	0.000459016	NCIH1975_LUNG	LUAD
ENSG00000234546	0	NCIH2009_LUNG	LUAD
ENSG00000224818	0	NCIH2009_LUNG	LUAD
ENSG00000263718	0	NCIH2009_LUNG	LUAD
ENSG00000225511	0	NCIH2009_LUNG	LUAD
ENSG00000268812	0	NCIH2009_LUNG	LUAD
ENSG00000253878	0	NCIH2009_LUNG	LUAD
ENSG00000272081	0	NCIH2009_LUNG	LUAD
ENSG00000246640	0	NCIH2009_LUNG	LUAD
ENSG00000262445	0	NCIH2009_LUNG	LUAD
ENSG00000204666	0	NCIH2009_LUNG	LUAD
ENSG00000248429	0	NCIH2009_LUNG	LUAD
ENSG00000268355	0	NCIH2009_LUNG	LUAD
ENSG00000268460	0	NCIH2009_LUNG	LUAD
ENSG00000237886	0.000288826	NCIH2009_LUNG	LUAD
ENSG00000224666	0.000539141	NCIH2009_LUNG	LUAD
ENSG00000225511	0	NCIH2023_LUNG	LUAD
ENSG00000268812	0	NCIH2023_LUNG	LUAD
ENSG00000204666	0	NCIH2023_LUNG	LUAD
ENSG00000262445	0	NCIH2023_LUNG	LUAD
ENSG00000246640	0	NCIH2023_LUNG	LUAD
ENSG00000268355	0	NCIH2023_LUNG	LUAD
ENSG00000248429	0	NCIH2023_LUNG	LUAD
ENSG00000268460	0	NCIH2023_LUNG	LUAD
ENSG00000224818	7.76965e-05	NCIH2023_LUNG	LUAD
ENSG00000234546	8.41712e-05	NCIH2023_LUNG	LUAD
ENSG00000263718	9.18231e-05	NCIH2023_LUNG	LUAD
ENSG00000272081	0.000101005	NCIH2023_LUNG	LUAD
ENSG00000253878	0.000112228	NCIH2023_LUNG	LUAD
ENSG00000224666	0.000144294	NCIH2023_LUNG	LUAD
ENSG00000237886	0.00067337	NCIH2023_LUNG	LUAD
ENSG00000182165	0.000946926	NCIH2023_LUNG	LUAD
ENSG00000234546	0	NCIH2030_LUNG	LUAD
ENSG00000224818	0	NCIH2030_LUNG	LUAD
ENSG00000263718	0	NCIH2030_LUNG	LUAD
ENSG00000225511	0	NCIH2030_LUNG	LUAD
ENSG00000253878	0	NCIH2030_LUNG	LUAD
ENSG00000268812	0	NCIH2030_LUNG	LUAD
ENSG00000272081	0	NCIH2030_LUNG	LUAD
ENSG00000262445	0	NCIH2030_LUNG	LUAD
ENSG00000246640	0	NCIH2030_LUNG	LUAD
ENSG00000268355	0	NCIH2030_LUNG	LUAD
ENSG00000204666	0	NCIH2030_LUNG	LUAD
ENSG00000248429	0	NCIH2030_LUNG	LUAD
ENSG00000268460	0	NCIH2030_LUNG	LUAD
ENSG00000182165	6.58545e-05	NCIH2030_LUNG	LUAD
ENSG00000237886	7.05584e-05	NCIH2030_LUNG	LUAD
ENSG00000270605	0.00043217	NCIH2030_LUNG	LUAD
ENSG00000237886	0	NCIH2087_LUNG	LUAD
ENSG00000234546	0	NCIH2087_LUNG	LUAD
ENSG00000224818	0	NCIH2087_LUNG	LUAD
ENSG00000263718	0	NCIH2087_LUNG	LUAD
ENSG00000272081	0	NCIH2087_LUNG	LUAD
ENSG00000262445	0	NCIH2087_LUNG	LUAD
ENSG00000253878	0	NCIH2087_LUNG	LUAD
ENSG00000225511	0	NCIH2087_LUNG	LUAD
ENSG00000268355	0	NCIH2087_LUNG	LUAD
ENSG00000268812	0	NCIH2087_LUNG	LUAD
ENSG00000204666	0	NCIH2087_LUNG	LUAD
ENSG00000246640	0	NCIH2087_LUNG	LUAD
ENSG00000248429	0	NCIH2087_LUNG	LUAD
ENSG00000268460	0	NCIH2087_LUNG	LUAD
ENSG00000270605	0.000254689	NCIH2087_LUNG	LUAD
ENSG00000182165	0.000271668	NCIH2087_LUNG	LUAD
ENSG00000224818	0	NCIH2122_LUNG	LUAD
ENSG00000248429	0	NCIH2122_LUNG	LUAD
ENSG00000225511	0	NCIH2122_LUNG	LUAD
ENSG00000263718	0	NCIH2122_LUNG	LUAD
ENSG00000204666	0	NCIH2122_LUNG	LUAD
ENSG00000253878	0	NCIH2122_LUNG	LUAD
ENSG00000272081	0	NCIH2122_LUNG	LUAD
ENSG00000268812	0	NCIH2122_LUNG	LUAD
ENSG00000246640	0	NCIH2122_LUNG	LUAD
ENSG00000268355	0	NCIH2122_LUNG	LUAD
ENSG00000262445	0	NCIH2122_LUNG	LUAD
ENSG00000268460	0	NCIH2122_LUNG	LUAD
ENSG00000234546	7.43287e-05	NCIH2122_LUNG	LUAD
ENSG00000237886	0.000207058	NCIH2122_LUNG	LUAD
ENSG00000182165	0.000837436	NCIH2122_LUNG	LUAD
ENSG00000270605	0.00090588	NCIH2122_LUNG	LUAD
ENSG00000268812	0	NCIH2126_LUNG	LUAD
ENSG00000272081	0	NCIH2126_LUNG	LUAD
ENSG00000253878	0	NCIH2126_LUNG	LUAD
ENSG00000225511	0	NCIH2126_LUNG	LUAD
ENSG00000248429	0	NCIH2126_LUNG	LUAD
ENSG00000268355	0	NCIH2126_LUNG	LUAD
ENSG00000262445	0	NCIH2126_LUNG	LUAD
ENSG00000246640	0	NCIH2126_LUNG	LUAD
ENSG00000268460	0	NCIH2126_LUNG	LUAD
ENSG00000204666	0	NCIH2126_LUNG	LUAD
ENSG00000237886	7.24929e-05	NCIH2126_LUNG	LUAD
ENSG00000234546	7.80693e-05	NCIH2126_LUNG	LUAD
ENSG00000263718	8.4575e-05	NCIH2126_LUNG	LUAD
ENSG00000224818	9.22637e-05	NCIH2126_LUNG	LUAD
ENSG00000182165	0.000879581	NCIH2126_LUNG	LUAD
ENSG00000270605	0.000951469	NCIH2126_LUNG	LUAD
ENSG00000262445	0.000140076	NCIH2228_LUNG	LUAD
ENSG00000268812	0.000163422	NCIH2228_LUNG	LUAD
ENSG00000272081	0.000196106	NCIH2228_LUNG	LUAD
ENSG00000253878	0.000245132	NCIH2228_LUNG	LUAD
ENSG00000268355	0.000245132	NCIH2228_LUNG	LUAD
ENSG00000263718	0.000326843	NCIH2228_LUNG	LUAD
ENSG00000225511	0.000326843	NCIH2228_LUNG	LUAD
ENSG00000246640	0.000490265	NCIH2228_LUNG	LUAD
ENSG00000204666	0.000784424	NCIH2228_LUNG	LUAD
ENSG00000224818	0.00089139	NCIH2228_LUNG	LUAD
ENSG00000268460	0.000980529	NCIH2228_LUNG	LUAD
ENSG00000237886	0	NCIH2291_LUNG	LUAD
ENSG00000224818	0	NCIH2291_LUNG	LUAD
ENSG00000234546	0	NCIH2291_LUNG	LUAD
ENSG00000272081	0	NCIH2291_LUNG	LUAD
ENSG00000263718	0	NCIH2291_LUNG	LUAD
ENSG00000253878	0	NCIH2291_LUNG	LUAD
ENSG00000225511	0	NCIH2291_LUNG	LUAD
ENSG00000268812	0	NCIH2291_LUNG	LUAD
ENSG00000268355	0	NCIH2291_LUNG	LUAD
ENSG00000204666	0	NCIH2291_LUNG	LUAD
ENSG00000262445	0	NCIH2291_LUNG	LUAD
ENSG00000246640	0	NCIH2291_LUNG	LUAD
ENSG00000248429	0	NCIH2291_LUNG	LUAD
ENSG00000268460	0	NCIH2291_LUNG	LUAD
ENSG00000270605	0.000543688	NCIH2291_LUNG	LUAD
ENSG00000224666	0.000828275	NCIH2291_LUNG	LUAD
ENSG00000182165	0.000899484	NCIH2291_LUNG	LUAD
ENSG00000234546	0	NCIH23_LUNG	LUAD
ENSG00000224818	0	NCIH23_LUNG	LUAD
ENSG00000253878	0	NCIH23_LUNG	LUAD
ENSG00000204666	0	NCIH23_LUNG	LUAD
ENSG00000263718	0	NCIH23_LUNG	LUAD
ENSG00000272081	0	NCIH23_LUNG	LUAD
ENSG00000225511	0	NCIH23_LUNG	LUAD
ENSG00000248429	0	NCIH23_LUNG	LUAD
ENSG00000262445	0	NCIH23_LUNG	LUAD
ENSG00000268812	0	NCIH23_LUNG	LUAD
ENSG00000246640	0	NCIH23_LUNG	LUAD
ENSG00000268355	0	NCIH23_LUNG	LUAD
ENSG00000268460	0	NCIH23_LUNG	LUAD
ENSG00000237886	6.89592e-05	NCIH23_LUNG	LUAD
ENSG00000270605	0.000901067	NCIH23_LUNG	LUAD
ENSG00000263718	0	NCIH2405_LUNG	LUAD
ENSG00000272081	0	NCIH2405_LUNG	LUAD
ENSG00000262445	0	NCIH2405_LUNG	LUAD
ENSG00000253878	0	NCIH2405_LUNG	LUAD
ENSG00000204666	0	NCIH2405_LUNG	LUAD
ENSG00000225511	0	NCIH2405_LUNG	LUAD
ENSG00000268812	0	NCIH2405_LUNG	LUAD
ENSG00000268355	0	NCIH2405_LUNG	LUAD
ENSG00000246640	0	NCIH2405_LUNG	LUAD
ENSG00000248429	0	NCIH2405_LUNG	LUAD
ENSG00000268460	0	NCIH2405_LUNG	LUAD
ENSG00000234546	7.41717e-05	NCIH2405_LUNG	LUAD
ENSG00000224818	8.03526e-05	NCIH2405_LUNG	LUAD
ENSG00000237886	0.000137747	NCIH2405_LUNG	LUAD
ENSG00000234546	0	NCIH3122_LUNG	LUAD
ENSG00000224818	0	NCIH3122_LUNG	LUAD
ENSG00000225511	0	NCIH3122_LUNG	LUAD
ENSG00000263718	0	NCIH3122_LUNG	LUAD
ENSG00000253878	0	NCIH3122_LUNG	LUAD
ENSG00000272081	0	NCIH3122_LUNG	LUAD
ENSG00000204666	0	NCIH3122_LUNG	LUAD
ENSG00000268812	0	NCIH3122_LUNG	LUAD
ENSG00000262445	0	NCIH3122_LUNG	LUAD
ENSG00000246640	0	NCIH3122_LUNG	LUAD
ENSG00000268355	0	NCIH3122_LUNG	LUAD
ENSG00000248429	0	NCIH3122_LUNG	LUAD
ENSG00000268460	0	NCIH3122_LUNG	LUAD
ENSG00000182165	6.52681e-05	NCIH3122_LUNG	LUAD
ENSG00000237886	6.99301e-05	NCIH3122_LUNG	LUAD
ENSG00000224666	0.000244755	NCIH3122_LUNG	LUAD
ENSG00000270605	0.000287947	NCIH3122_LUNG	LUAD
ENSG00000234546	0	NCIH3255_LUNG	LUAD
ENSG00000224818	0	NCIH3255_LUNG	LUAD
ENSG00000272081	0	NCIH3255_LUNG	LUAD
ENSG00000225511	0	NCIH3255_LUNG	LUAD
ENSG00000253878	0	NCIH3255_LUNG	LUAD
ENSG00000262445	0	NCIH3255_LUNG	LUAD
ENSG00000263718	0	NCIH3255_LUNG	LUAD
ENSG00000268355	0	NCIH3255_LUNG	LUAD
ENSG00000204666	0	NCIH3255_LUNG	LUAD
ENSG00000268812	0	NCIH3255_LUNG	LUAD
ENSG00000246640	0	NCIH3255_LUNG	LUAD
ENSG00000248429	0	NCIH3255_LUNG	LUAD
ENSG00000268460	0	NCIH3255_LUNG	LUAD
ENSG00000237886	7.29303e-05	NCIH3255_LUNG	LUAD
ENSG00000182165	0.000136137	NCIH3255_LUNG	LUAD
ENSG00000224666	0.00031907	NCIH3255_LUNG	LUAD
ENSG00000270605	0.000540542	NCIH3255_LUNG	LUAD
ENSG00000224818	0	NCIH441_LUNG	LUAD
ENSG00000248429	0	NCIH441_LUNG	LUAD
ENSG00000204666	0	NCIH441_LUNG	LUAD
ENSG00000263718	0	NCIH441_LUNG	LUAD
ENSG00000253878	0	NCIH441_LUNG	LUAD
ENSG00000272081	0	NCIH441_LUNG	LUAD
ENSG00000268812	0	NCIH441_LUNG	LUAD
ENSG00000268355	0	NCIH441_LUNG	LUAD
ENSG00000246640	0	NCIH441_LUNG	LUAD
ENSG00000262445	0	NCIH441_LUNG	LUAD
ENSG00000225511	0	NCIH441_LUNG	LUAD
ENSG00000268460	0	NCIH441_LUNG	LUAD
ENSG00000237886	7.27412e-05	NCIH441_LUNG	LUAD
ENSG00000234546	7.83367e-05	NCIH441_LUNG	LUAD
ENSG00000262445	0	NCIH522_LUNG	LUAD
ENSG00000272081	0	NCIH522_LUNG	LUAD
ENSG00000263718	0	NCIH522_LUNG	LUAD
ENSG00000268355	0	NCIH522_LUNG	LUAD
ENSG00000253878	0	NCIH522_LUNG	LUAD
ENSG00000204666	0	NCIH522_LUNG	LUAD
ENSG00000246640	0	NCIH522_LUNG	LUAD
ENSG00000268812	0	NCIH522_LUNG	LUAD
ENSG00000248429	0	NCIH522_LUNG	LUAD
ENSG00000268460	0	NCIH522_LUNG	LUAD
ENSG00000224818	8.82164e-05	NCIH522_LUNG	LUAD
ENSG00000234546	0.000597157	NCIH522_LUNG	LUAD
ENSG00000237886	0.000623816	NCIH522_LUNG	LUAD
ENSG00000225511	0.00064692	NCIH522_LUNG	LUAD
ENSG00000237886	0	NCIH838_LUNG	LUAD
ENSG00000248429	0	NCIH838_LUNG	LUAD
ENSG00000224818	0	NCIH838_LUNG	LUAD
ENSG00000234546	0	NCIH838_LUNG	LUAD
ENSG00000225511	0	NCIH838_LUNG	LUAD
ENSG00000263718	0	NCIH838_LUNG	LUAD
ENSG00000268812	0	NCIH838_LUNG	LUAD
ENSG00000272081	0	NCIH838_LUNG	LUAD
ENSG00000246640	0	NCIH838_LUNG	LUAD
ENSG00000253878	0	NCIH838_LUNG	LUAD
ENSG00000268355	0	NCIH838_LUNG	LUAD
ENSG00000268460	0	NCIH838_LUNG	LUAD
ENSG00000204666	0	NCIH838_LUNG	LUAD
ENSG00000262445	0	NCIH838_LUNG	LUAD
ENSG00000182165	0.000194265	NCIH838_LUNG	LUAD
ENSG00000270605	0.000303538	NCIH838_LUNG	LUAD
ENSG00000224666	0.000799913	NCIH838_LUNG	LUAD
ENSG00000234546	0	NCIH854_LUNG	LUAD
ENSG00000224818	0	NCIH854_LUNG	LUAD
ENSG00000263718	0	NCIH854_LUNG	LUAD
ENSG00000268355	0	NCIH854_LUNG	LUAD
ENSG00000272081	0	NCIH854_LUNG	LUAD
ENSG00000225511	0	NCIH854_LUNG	LUAD
ENSG00000262445	0	NCIH854_LUNG	LUAD
ENSG00000253878	0	NCIH854_LUNG	LUAD
ENSG00000246640	0	NCIH854_LUNG	LUAD
ENSG00000268812	0	NCIH854_LUNG	LUAD
ENSG00000204666	0	NCIH854_LUNG	LUAD
ENSG00000248429	0	NCIH854_LUNG	LUAD
ENSG00000268460	0	NCIH854_LUNG	LUAD
ENSG00000237886	7.27042e-05	NCIH854_LUNG	LUAD
ENSG00000234546	0	PC14_LUNG	LUAD
ENSG00000263718	0	PC14_LUNG	LUAD
ENSG00000272081	0	PC14_LUNG	LUAD
ENSG00000225511	0	PC14_LUNG	LUAD
ENSG00000253878	0	PC14_LUNG	LUAD
ENSG00000262445	0	PC14_LUNG	LUAD
ENSG00000204666	0	PC14_LUNG	LUAD
ENSG00000246640	0	PC14_LUNG	LUAD
ENSG00000268812	0	PC14_LUNG	LUAD
ENSG00000268355	0	PC14_LUNG	LUAD
ENSG00000268460	0	PC14_LUNG	LUAD
ENSG00000248429	0	PC14_LUNG	LUAD
ENSG00000224818	7.43868e-05	PC14_LUNG	LUAD
ENSG00000237886	0.000276294	PC14_LUNG	LUAD
ENSG00000182165	0.000644686	PC14_LUNG	LUAD
ENSG00000237886	0	RERFLCAD2_LUNG	LUAD
ENSG00000234546	0	RERFLCAD2_LUNG	LUAD
ENSG00000224818	0	RERFLCAD2_LUNG	LUAD
ENSG00000272081	0	RERFLCAD2_LUNG	LUAD
ENSG00000263718	0	RERFLCAD2_LUNG	LUAD
ENSG00000262445	0	RERFLCAD2_LUNG	LUAD
ENSG00000225511	0	RERFLCAD2_LUNG	LUAD
ENSG00000253878	0	RERFLCAD2_LUNG	LUAD
ENSG00000268812	0	RERFLCAD2_LUNG	LUAD
ENSG00000246640	0	RERFLCAD2_LUNG	LUAD
ENSG00000268355	0	RERFLCAD2_LUNG	LUAD
ENSG00000204666	0	RERFLCAD2_LUNG	LUAD
ENSG00000248429	0	RERFLCAD2_LUNG	LUAD
ENSG00000268460	0	RERFLCAD2_LUNG	LUAD
ENSG00000182165	0.000324224	RERFLCAD2_LUNG	LUAD
ENSG00000270605	0.000729504	RERFLCAD2_LUNG	LUAD
ENSG00000253878	0	RERFLCMS_LUNG	LUAD
ENSG00000263718	0	RERFLCMS_LUNG	LUAD
ENSG00000272081	0	RERFLCMS_LUNG	LUAD
ENSG00000262445	0	RERFLCMS_LUNG	LUAD
ENSG00000246640	0	RERFLCMS_LUNG	LUAD
ENSG00000268355	0	RERFLCMS_LUNG	LUAD
ENSG00000268812	0	RERFLCMS_LUNG	LUAD
ENSG00000225511	0	RERFLCMS_LUNG	LUAD
ENSG00000268460	0	RERFLCMS_LUNG	LUAD
ENSG00000204666	8.8663e-05	RERFLCMS_LUNG	LUAD
ENSG00000248429	9.75293e-05	RERFLCMS_LUNG	LUAD
ENSG00000224818	0.000375113	RERFLCMS_LUNG	LUAD
ENSG00000234546	0.000406372	RERFLCMS_LUNG	LUAD
ENSG00000237886	0.000417983	RERFLCMS_LUNG	LUAD
ENSG00000248429	0	A2780_OVARY	OV
ENSG00000268355	0	A2780_OVARY	OV
ENSG00000234546	0.000129628	A2780_OVARY	OV
ENSG00000246640	0.000148146	A2780_OVARY	OV
ENSG00000248100	0.000172837	A2780_OVARY	OV
ENSG00000253878	0.000207404	A2780_OVARY	OV
ENSG00000268812	0.000259255	A2780_OVARY	OV
ENSG00000268460	0.000345674	A2780_OVARY	OV
ENSG00000272081	0.000460899	A2780_OVARY	OV
ENSG00000268355	0	CAOV3_OVARY	OV
ENSG00000248100	0	CAOV3_OVARY	OV
ENSG00000268460	0	CAOV3_OVARY	OV
ENSG00000268812	0	CAOV3_OVARY	OV
ENSG00000253878	0	CAOV3_OVARY	OV
ENSG00000258602	0	CAOV3_OVARY	OV
ENSG00000272081	0	CAOV3_OVARY	OV
ENSG00000248429	0	CAOV3_OVARY	OV
ENSG00000234546	0	CAOV3_OVARY	OV
ENSG00000237886	0.000102939	CAOV3_OVARY	OV
ENSG00000246640	0.000280742	CAOV3_OVARY	OV
ENSG00000246640	0	CAOV4_OVARY	OV
ENSG00000237886	0	CAOV4_OVARY	OV
ENSG00000258602	0	CAOV4_OVARY	OV
ENSG00000248100	0	CAOV4_OVARY	OV
ENSG00000268355	0	CAOV4_OVARY	OV
ENSG00000268812	0	CAOV4_OVARY	OV
ENSG00000253878	0	CAOV4_OVARY	OV
ENSG00000268460	0	CAOV4_OVARY	OV
ENSG00000248429	0	CAOV4_OVARY	OV
ENSG00000272081	0	CAOV4_OVARY	OV
ENSG00000234546	0	CAOV4_OVARY	OV
ENSG00000237886	0	COLO704_OVARY	OV
ENSG00000258602	0	COLO704_OVARY	OV
ENSG00000246640	0	COLO704_OVARY	OV
ENSG00000248100	0	COLO704_OVARY	OV
ENSG00000268460	0	COLO704_OVARY	OV
ENSG00000253878	0	COLO704_OVARY	OV
ENSG00000268812	0	COLO704_OVARY	OV
ENSG00000268355	0	COLO704_OVARY	OV
ENSG00000272081	0	COLO704_OVARY	OV
ENSG00000248429	0	COLO704_OVARY	OV
ENSG00000234546	0	COLO704_OVARY	OV
ENSG00000268355	0	COV318_OVARY	OV
ENSG00000248429	0.00035548	COV318_OVARY	OV
ENSG00000268460	0.00053322	COV318_OVARY	OV
ENSG00000248100	0.000799829	COV318_OVARY	OV
ENSG00000268812	0.000888699	COV318_OVARY	OV
ENSG00000258602	0	COV362_OVARY	OV
ENSG00000246640	0	COV362_OVARY	OV
ENSG00000237886	0	COV362_OVARY	OV
ENSG00000268812	0	COV362_OVARY	OV
ENSG00000248100	0	COV362_OVARY	OV
ENSG00000268355	0	COV362_OVARY	OV
ENSG00000253878	0	COV362_OVARY	OV
ENSG00000248429	0	COV362_OVARY	OV
ENSG00000268460	0	COV362_OVARY	OV
ENSG00000272081	0	COV362_OVARY	OV
ENSG00000234546	0	COV362_OVARY	OV
ENSG00000224818	0.00025939	COV362_OVARY	OV
ENSG00000246640	0	COV434_OVARY	OV
ENSG00000258602	0	COV434_OVARY	OV
ENSG00000248100	0	COV434_OVARY	OV
ENSG00000268812	0	COV434_OVARY	OV
ENSG00000253878	0	COV434_OVARY	OV
ENSG00000268460	0	COV434_OVARY	OV
ENSG00000268355	0	COV434_OVARY	OV
ENSG00000248429	0	COV434_OVARY	OV
ENSG00000272081	0	COV434_OVARY	OV
ENSG00000234546	0	COV434_OVARY	OV
ENSG00000237886	9.39338e-05	COV434_OVARY	OV
ENSG00000237886	0	COV504_OVARY	OV
ENSG00000248100	0	COV504_OVARY	OV
ENSG00000268812	0	COV504_OVARY	OV
ENSG00000258602	0	COV504_OVARY	OV
ENSG00000268355	0	COV504_OVARY	OV
ENSG00000253878	0	COV504_OVARY	OV
ENSG00000248429	0	COV504_OVARY	OV
ENSG00000268460	0	COV504_OVARY	OV
ENSG00000272081	0	COV504_OVARY	OV
ENSG00000234546	0	COV504_OVARY	OV
ENSG00000246640	0.00018971	COV504_OVARY	OV
ENSG00000224818	0.000521703	COV504_OVARY	OV
ENSG00000237886	0	COV644_OVARY	OV
ENSG00000258602	0	COV644_OVARY	OV
ENSG00000246640	0	COV644_OVARY	OV
ENSG00000248100	0	COV644_OVARY	OV
ENSG00000253878	0	COV644_OVARY	OV
ENSG00000268812	0	COV644_OVARY	OV
ENSG00000268460	0	COV644_OVARY	OV
ENSG00000268355	0	COV644_OVARY	OV
ENSG00000248429	0	COV644_OVARY	OV
ENSG00000272081	0	COV644_OVARY	OV
ENSG00000234546	0	COV644_OVARY	OV
ENSG00000246640	0	EFO21_OVARY	OV
ENSG00000237886	0	EFO21_OVARY	OV
ENSG00000248100	0	EFO21_OVARY	OV
ENSG00000268355	0	EFO21_OVARY	OV
ENSG00000258602	0	EFO21_OVARY	OV
ENSG00000253878	0	EFO21_OVARY	OV
ENSG00000268812	0	EFO21_OVARY	OV
ENSG00000248429	0	EFO21_OVARY	OV
ENSG00000272081	0	EFO21_OVARY	OV
ENSG00000268460	0	EFO21_OVARY	OV
ENSG00000234546	0	EFO21_OVARY	OV
ENSG00000268355	0	EFO27_OVARY	OV
ENSG00000248100	0	EFO27_OVARY	OV
ENSG00000268460	0	EFO27_OVARY	OV
ENSG00000268812	0	EFO27_OVARY	OV
ENSG00000253878	0	EFO27_OVARY	OV
ENSG00000237886	0	EFO27_OVARY	OV
ENSG00000258602	0	EFO27_OVARY	OV
ENSG00000248429	0	EFO27_OVARY	OV
ENSG00000272081	0	EFO27_OVARY	OV
ENSG00000234546	0	EFO27_OVARY	OV
ENSG00000246640	9.34702e-05	EFO27_OVARY	OV
ENSG00000246640	0	ES2_OVARY	OV
ENSG00000248100	0	ES2_OVARY	OV
ENSG00000268812	0	ES2_OVARY	OV
ENSG00000268355	0	ES2_OVARY	OV
ENSG00000268460	0	ES2_OVARY	OV
ENSG00000237886	0	ES2_OVARY	OV
ENSG00000248429	0	ES2_OVARY	OV
ENSG00000253878	0	ES2_OVARY	OV
ENSG00000258602	0	ES2_OVARY	OV
ENSG00000272081	0	ES2_OVARY	OV
ENSG00000234546	0	ES2_OVARY	OV
ENSG00000268812	0	FUOV1_OVARY	OV
ENSG00000248100	0	FUOV1_OVARY	OV
ENSG00000268460	0	FUOV1_OVARY	OV
ENSG00000268355	0	FUOV1_OVARY	OV
ENSG00000248429	0	FUOV1_OVARY	OV
ENSG00000272081	0.000148786	FUOV1_OVARY	OV
ENSG00000246640	0.000173584	FUOV1_OVARY	OV
ENSG00000234546	0.000231445	FUOV1_OVARY	OV
ENSG00000253878	0.000260376	FUOV1_OVARY	OV
ENSG00000246640	0	HEYA8_OVARY	OV
ENSG00000237886	0	HEYA8_OVARY	OV
ENSG00000248100	0	HEYA8_OVARY	OV
ENSG00000258602	0	HEYA8_OVARY	OV
ENSG00000268812	0	HEYA8_OVARY	OV
ENSG00000253878	0	HEYA8_OVARY	OV
ENSG00000248429	0	HEYA8_OVARY	OV
ENSG00000272081	0	HEYA8_OVARY	OV
ENSG00000268460	0	HEYA8_OVARY	OV
ENSG00000268355	0	HEYA8_OVARY	OV
ENSG00000234546	0	HEYA8_OVARY	OV
ENSG00000246640	0	IGROV1_OVARY	OV
ENSG00000258602	0	IGROV1_OVARY	OV
ENSG00000237886	0	IGROV1_OVARY	OV
ENSG00000248100	0	IGROV1_OVARY	OV
ENSG00000268812	0	IGROV1_OVARY	OV
ENSG00000253878	0	IGROV1_OVARY	OV
ENSG00000268355	0	IGROV1_OVARY	OV
ENSG00000268460	0	IGROV1_OVARY	OV
ENSG00000248429	0	IGROV1_OVARY	OV
ENSG00000272081	0	IGROV1_OVARY	OV
ENSG00000234546	0	IGROV1_OVARY	OV
ENSG00000246640	0	JHOC5_OVARY	OV
ENSG00000237886	0	JHOC5_OVARY	OV
ENSG00000248100	0	JHOC5_OVARY	OV
ENSG00000258602	0	JHOC5_OVARY	OV
ENSG00000253878	0	JHOC5_OVARY	OV
ENSG00000268812	0	JHOC5_OVARY	OV
ENSG00000248429	0	JHOC5_OVARY	OV
ENSG00000268355	0	JHOC5_OVARY	OV
ENSG00000268460	0	JHOC5_OVARY	OV
ENSG00000272081	0	JHOC5_OVARY	OV
ENSG00000234546	0	JHOC5_OVARY	OV
ENSG00000237886	0	JHOM1_OVARY	OV
ENSG00000258602	0	JHOM1_OVARY	OV
ENSG00000246640	0	JHOM1_OVARY	OV
ENSG00000272081	0	JHOM1_OVARY	OV
ENSG00000268355	0	JHOM1_OVARY	OV
ENSG00000253878	0	JHOM1_OVARY	OV
ENSG00000248100	0	JHOM1_OVARY	OV
ENSG00000268812	0	JHOM1_OVARY	OV
ENSG00000268460	0	JHOM1_OVARY	OV
ENSG00000248429	0	JHOM1_OVARY	OV
ENSG00000234546	0	JHOM1_OVARY	OV
ENSG00000248100	0	JHOS2_OVARY	OV
ENSG00000268355	0	JHOS2_OVARY	OV
ENSG00000268812	0	JHOS2_OVARY	OV
ENSG00000258602	0	JHOS2_OVARY	OV
ENSG00000268460	0	JHOS2_OVARY	OV
ENSG00000248429	0	JHOS2_OVARY	OV
ENSG00000253878	0	JHOS2_OVARY	OV
ENSG00000272081	0	JHOS2_OVARY	OV
ENSG00000234546	0	JHOS2_OVARY	OV
ENSG00000237886	9.70784e-05	JHOS2_OVARY	OV
ENSG00000246640	0.000106786	JHOS2_OVARY	OV
ENSG00000258602	0	KURAMOCHI_OVARY	OV
ENSG00000246640	0	KURAMOCHI_OVARY	OV
ENSG00000248100	0	KURAMOCHI_OVARY	OV
ENSG00000253878	0	KURAMOCHI_OVARY	OV
ENSG00000268355	0	KURAMOCHI_OVARY	OV
ENSG00000268812	0	KURAMOCHI_OVARY	OV
ENSG00000268460	0	KURAMOCHI_OVARY	OV
ENSG00000272081	0	KURAMOCHI_OVARY	OV
ENSG00000248429	0	KURAMOCHI_OVARY	OV
ENSG00000234546	0	KURAMOCHI_OVARY	OV
ENSG00000237886	0.000597137	KURAMOCHI_OVARY	OV
ENSG00000246640	0	NIHOVCAR3_OVARY	OV
ENSG00000248100	0	NIHOVCAR3_OVARY	OV
ENSG00000253878	0	NIHOVCAR3_OVARY	OV
ENSG00000268812	0	NIHOVCAR3_OVARY	OV
ENSG00000268355	0	NIHOVCAR3_OVARY	OV
ENSG00000268460	0	NIHOVCAR3_OVARY	OV
ENSG00000248429	0	NIHOVCAR3_OVARY	OV
ENSG00000272081	0	NIHOVCAR3_OVARY	OV
ENSG00000234546	0	NIHOVCAR3_OVARY	OV
ENSG00000258602	0.00020749	NIHOVCAR3_OVARY	OV
ENSG00000237886	0.000471569	NIHOVCAR3_OVARY	OV
ENSG00000237886	0	OAW42_OVARY	OV
ENSG00000246640	0	OAW42_OVARY	OV
ENSG00000258602	0	OAW42_OVARY	OV
ENSG00000248100	0	OAW42_OVARY	OV
ENSG00000268355	0	OAW42_OVARY	OV
ENSG00000253878	0	OAW42_OVARY	OV
ENSG00000268460	0	OAW42_OVARY	OV
ENSG00000268812	0	OAW42_OVARY	OV
ENSG00000248429	0	OAW42_OVARY	OV
ENSG00000272081	0	OAW42_OVARY	OV
ENSG00000234546	0	OAW42_OVARY	OV
ENSG00000246640	0	OC314_OVARY	OV
ENSG00000248100	0	OC314_OVARY	OV
ENSG00000268355	0	OC314_OVARY	OV
ENSG00000268812	0	OC314_OVARY	OV
ENSG00000237886	0	OC314_OVARY	OV
ENSG00000268460	0	OC314_OVARY	OV
ENSG00000258602	0	OC314_OVARY	OV
ENSG00000253878	0	OC314_OVARY	OV
ENSG00000248429	0	OC314_OVARY	OV
ENSG00000272081	0	OC314_OVARY	OV
ENSG00000234546	0	OC314_OVARY	OV
ENSG00000258602	0	OV7_OVARY	OV
ENSG00000253878	0	OV7_OVARY	OV
ENSG00000268460	0	OV7_OVARY	OV
ENSG00000268812	0	OV7_OVARY	OV
ENSG00000272081	0	OV7_OVARY	OV
ENSG00000248429	0	OV7_OVARY	OV
ENSG00000234546	0	OV7_OVARY	OV
ENSG00000246640	9.26331e-05	OV7_OVARY	OV
ENSG00000268355	0.000101896	OV7_OVARY	OV
ENSG00000237886	0.000113218	OV7_OVARY	OV
ENSG00000248100	0.000127371	OV7_OVARY	OV
ENSG00000246640	0	OV90_OVARY	OV
ENSG00000268812	0	OV90_OVARY	OV
ENSG00000253878	0	OV90_OVARY	OV
ENSG00000268355	0	OV90_OVARY	OV
ENSG00000268460	0	OV90_OVARY	OV
ENSG00000248429	0	OV90_OVARY	OV
ENSG00000237886	0	OV90_OVARY	OV
ENSG00000272081	0	OV90_OVARY	OV
ENSG00000234546	0	OV90_OVARY	OV
ENSG00000248100	9.21111e-05	OV90_OVARY	OV
ENSG00000258602	0.000101322	OV90_OVARY	OV
ENSG00000248100	0	OVCAR4_OVARY	OV
ENSG00000253878	0	OVCAR4_OVARY	OV
ENSG00000268812	0	OVCAR4_OVARY	OV
ENSG00000268460	0	OVCAR4_OVARY	OV
ENSG00000268355	0	OVCAR4_OVARY	OV
ENSG00000272081	0	OVCAR4_OVARY	OV
ENSG00000248429	0	OVCAR4_OVARY	OV
ENSG00000234546	0	OVCAR4_OVARY	OV
ENSG00000258602	9.35231e-05	OVCAR4_OVARY	OV
ENSG00000246640	0.000102875	OVCAR4_OVARY	OV
ENSG00000237886	0.000114306	OVCAR4_OVARY	OV
ENSG00000246640	0	OVCAR8_OVARY	OV
ENSG00000248100	0	OVCAR8_OVARY	OV
ENSG00000258602	0	OVCAR8_OVARY	OV
ENSG00000268812	0	OVCAR8_OVARY	OV
ENSG00000253878	0	OVCAR8_OVARY	OV
ENSG00000268460	0	OVCAR8_OVARY	OV
ENSG00000248429	0	OVCAR8_OVARY	OV
ENSG00000268355	0	OVCAR8_OVARY	OV
ENSG00000272081	0	OVCAR8_OVARY	OV
ENSG00000234546	0	OVCAR8_OVARY	OV
ENSG00000237886	9.33598e-05	OVCAR8_OVARY	OV
ENSG00000246640	0	OVISE_OVARY	OV
ENSG00000258602	0	OVISE_OVARY	OV
ENSG00000248100	0	OVISE_OVARY	OV
ENSG00000253878	0	OVISE_OVARY	OV
ENSG00000272081	0	OVISE_OVARY	OV
ENSG00000268812	0	OVISE_OVARY	OV
ENSG00000268355	0	OVISE_OVARY	OV
ENSG00000268460	0	OVISE_OVARY	OV
ENSG00000248429	0	OVISE_OVARY	OV
ENSG00000234546	0	OVISE_OVARY	OV
ENSG00000237886	9.40115e-05	OVISE_OVARY	OV
ENSG00000246640	0	OVTOKO_OVARY	OV
ENSG00000268355	0	OVTOKO_OVARY	OV
ENSG00000268812	0	OVTOKO_OVARY	OV
ENSG00000248100	0	OVTOKO_OVARY	OV
ENSG00000258602	0	OVTOKO_OVARY	OV
ENSG00000268460	0	OVTOKO_OVARY	OV
ENSG00000248429	0	OVTOKO_OVARY	OV
ENSG00000237886	0	OVTOKO_OVARY	OV
ENSG00000272081	0	OVTOKO_OVARY	OV
ENSG00000253878	0	OVTOKO_OVARY	OV
ENSG00000234546	0	OVTOKO_OVARY	OV
ENSG00000237886	0	RMGI_OVARY	OV
ENSG00000246640	0	RMGI_OVARY	OV
ENSG00000258602	0	RMGI_OVARY	OV
ENSG00000253878	0	RMGI_OVARY	OV
ENSG00000248100	0	RMGI_OVARY	OV
ENSG00000268812	0	RMGI_OVARY	OV
ENSG00000268460	0	RMGI_OVARY	OV
ENSG00000272081	0	RMGI_OVARY	OV
ENSG00000268355	0	RMGI_OVARY	OV
ENSG00000248429	0	RMGI_OVARY	OV
ENSG00000234546	0	RMGI_OVARY	OV
ENSG00000224818	0.000172461	RMGI_OVARY	OV
ENSG00000246640	0	RMUGS_OVARY	OV
ENSG00000248100	0	RMUGS_OVARY	OV
ENSG00000253878	0	RMUGS_OVARY	OV
ENSG00000237886	0	RMUGS_OVARY	OV
ENSG00000268812	0	RMUGS_OVARY	OV
ENSG00000268355	0	RMUGS_OVARY	OV
ENSG00000248429	0	RMUGS_OVARY	OV
ENSG00000268460	0	RMUGS_OVARY	OV
ENSG00000258602	0	RMUGS_OVARY	OV
ENSG00000272081	0	RMUGS_OVARY	OV
ENSG00000234546	0	RMUGS_OVARY	OV
ENSG00000246640	0	SKOV3_OVARY	OV
ENSG00000258602	0	SKOV3_OVARY	OV
ENSG00000248100	0	SKOV3_OVARY	OV
ENSG00000268355	0	SKOV3_OVARY	OV
ENSG00000268812	0	SKOV3_OVARY	OV
ENSG00000253878	0	SKOV3_OVARY	OV
ENSG00000248429	0	SKOV3_OVARY	OV
ENSG00000268460	0	SKOV3_OVARY	OV
ENSG00000272081	0	SKOV3_OVARY	OV
ENSG00000234546	0	SKOV3_OVARY	OV
ENSG00000237886	9.77905e-05	SKOV3_OVARY	OV
ENSG00000258602	0	SNU840_OVARY	OV
[truncated: 550 more rows]
