# Supplementary material for: Decoding the lncRNAome Across Diverse Cellular Stresses Reveals Core p53-effector Pan-cancer Suppressive lncRNAs
Source: Cancer Res Commun. 2023 May 11;3(5):842–59. doi: 10.1158/2767-9764.CRC-22-0473 (PMC10173889; doi:10.1158/2767-9764.CRC-22-0473)
Supplement: Supplementary Table S10 — p53-effector lncRNAs whose over-expression potentially increase survival/growth of cancer cell lines screened by RNAi [file crc-22-0473-s17.xlsx]

## Sheet: Table S10
Supplementary Table S10. p53-effector lncRNAs whose over-expression potentially increase survival/growth of cancer cell lines screened by RNAi										Mitra et al.
lncRNA ID	FDR$	Cell line	Cancer type
ENSG00000260193	0	CAMA1_BREAST	BRCA
ENSG00000260193	0	EFM192A_BREAST	BRCA
ENSG00000260193	0	EFM19_BREAST	BRCA
ENSG00000260193	0	HCC1187_BREAST	BRCA
ENSG00000260193	0	HCC1428_BREAST	BRCA
ENSG00000260193	0	HCC1500_BREAST	BRCA
ENSG00000260193	0	HCC1806_BREAST	BRCA
ENSG00000260193	0	HCC1937_BREAST	BRCA
ENSG00000260193	0	HCC202_BREAST	BRCA
ENSG00000260193	0.000956647	HCC2185_BREAST	BRCA
ENSG00000260193	0	KPL1_BREAST	BRCA
ENSG00000260193	0	MDAMB157_BREAST	BRCA
ENSG00000260193	0	MDAMB175VII_BREAST	BRCA
ENSG00000260193	0	MDAMB361_BREAST	BRCA
ENSG00000260193	0	MDAMB415_BREAST	BRCA
ENSG00000260193	0	MDAMB436_BREAST	BRCA
ENSG00000260193	0	SKBR7_BREAST	BRCA
ENSG00000237512	0	SUM1315MO2_BREAST	BRCA
ENSG00000260193	0	SUM1315MO2_BREAST	BRCA
ENSG00000237512	0	SUM44PE_BREAST	BRCA
ENSG00000260193	0	SUM44PE_BREAST	BRCA
ENSG00000260193	0.000956896	SW527_BREAST	BRCA
ENSG00000260193	0	T47D_BREAST	BRCA
ENSG00000260193	0	UACC812_BREAST	BRCA
ENSG00000237512	0.000913242	UACC812_BREAST	BRCA
ENSG00000260193	0	ZR751_BREAST	BRCA
ENSG00000260193	0	ZR7530_BREAST	BRCA
ENSG00000224818	0	PECAPJ49_UPPER_AERODIGESTIVE_TRACT	HNSC
ENSG00000182165	0	769P_KIDNEY	KIRC
ENSG00000182165	0.000932231	CAKI1_KIDNEY	KIRC
ENSG00000182165	0.000884778	CAKI2_KIDNEY	KIRC
ENSG00000182165	0	KMRC1_KIDNEY	KIRC
ENSG00000182165	0	KMRC2_KIDNEY	KIRC
ENSG00000182165	0	SNU349_KIDNEY	KIRC
ENSG00000182165	0	HEP3B217_LIVER	LIHC
ENSG00000182165	0	HLF_LIVER	LIHC
ENSG00000182165	0.000834028	HUH1_LIVER	LIHC
ENSG00000182165	0	JHH1_LIVER	LIHC
ENSG00000182165	0	JHH5_LIVER	LIHC
ENSG00000182165	0	JHH7_LIVER	LIHC
ENSG00000182165	0	PLCPRF5_LIVER	LIHC
ENSG00000182165	0	SKHEP1_LIVER	LIHC
ENSG00000182165	0	SNU449_LIVER	LIHC
ENSG00000254991	0	NCIH1793_LUNG	LUAD
ENSG00000254991	0	NCIH1838_LUNG	LUAD
ENSG00000254991	0.000881329	NCIH2009_LUNG	LUAD
ENSG00000254991	0	NCIH2228_LUNG	LUAD
ENSG00000254991	0	NCIH854_LUNG	LUAD
ENSG00000182165	0	A2780_OVARY	OV
ENSG00000182165	0	CAOV3_OVARY	OV
ENSG00000182165	0	CAOV4_OVARY	OV
ENSG00000182165	0	COLO704_OVARY	OV
ENSG00000182165	0	COV318_OVARY	OV
ENSG00000182165	0	COV362_OVARY	OV
ENSG00000182165	0	COV434_OVARY	OV
ENSG00000182165	0	COV504_OVARY	OV
ENSG00000182165	0	COV644_OVARY	OV
ENSG00000182165	0	EFO21_OVARY	OV
ENSG00000182165	0	EFO27_OVARY	OV
ENSG00000182165	0	ES2_OVARY	OV
ENSG00000182165	0	FUOV1_OVARY	OV
ENSG00000182165	0	HEYA8_OVARY	OV
ENSG00000182165	0	IGROV1_OVARY	OV
ENSG00000182165	0	JHOC5_OVARY	OV
ENSG00000182165	0	JHOM1_OVARY	OV
ENSG00000182165	0	JHOS2_OVARY	OV
ENSG00000182165	0	KURAMOCHI_OVARY	OV
ENSG00000182165	0	NIHOVCAR3_OVARY	OV
ENSG00000182165	0	OAW42_OVARY	OV
ENSG00000182165	0	OC314_OVARY	OV
ENSG00000182165	0	OV7_OVARY	OV
ENSG00000182165	0	OV90_OVARY	OV
ENSG00000182165	0	OVCAR4_OVARY	OV
ENSG00000182165	0	OVCAR8_OVARY	OV
ENSG00000182165	0	OVISE_OVARY	OV
ENSG00000182165	0	OVTOKO_OVARY	OV
ENSG00000182165	0	RMGI_OVARY	OV
ENSG00000182165	0	RMUGS_OVARY	OV
ENSG00000182165	0	SKOV3_OVARY	OV
ENSG00000182165	0	SNU840_OVARY	OV
ENSG00000182165	0	SNU8_OVARY	OV
ENSG00000182165	0	TOV112D_OVARY	OV
ENSG00000182165	0	TOV21G_OVARY	OV
ENSG00000182165	0	TYKNU_OVARY	OV
