# Supplementary material for: Decoding the lncRNAome Across Diverse Cellular Stresses Reveals Core p53-effector Pan-cancer Suppressive lncRNAs
Source: Cancer Res Commun. 2023 May 11;3(5):842–59. doi: 10.1158/2767-9764.CRC-22-0473 (PMC10173889; doi:10.1158/2767-9764.CRC-22-0473)
Supplement: Supplementary Table S11 — p53-effector lncRNAs whose over-expression potentially reduce survival/growth of cancer cell lines screened by CRISPR [file crc-22-0473-s18.xlsx]

## Sheet: Table S11
Supplementary Table S11. p53-effector lncRNAs whose over-expression potentially reduce survival/growth of cancer cell lines screened by CRISPR									Mitra et al.
lncRNA ID	FDR$	Cell line	Cancer type
ENSG00000254951	0	253J_URINARY_TRACT	BLCA
ENSG00000248429	0	253J_URINARY_TRACT	BLCA
ENSG00000225511	0.000703102	253J_URINARY_TRACT	BLCA
ENSG00000253878	0.000843723	253J_URINARY_TRACT	BLCA
ENSG00000224666	0	HCC827_LUNG	LUAD
ENSG00000225511	0	HCC827_LUNG	LUAD
ENSG00000224818	0	HCC827_LUNG	LUAD
ENSG00000248429	0	HCC827_LUNG	LUAD
ENSG00000262445	0	HCC827_LUNG	LUAD
ENSG00000253878	0	HCC827_LUNG	LUAD
ENSG00000268355	0	HCC827_LUNG	LUAD
ENSG00000204666	0	HCC827_LUNG	LUAD
ENSG00000272081	0	HCC827_LUNG	LUAD
ENSG00000263718	0	HCC827_LUNG	LUAD
ENSG00000268812	0	HCC827_LUNG	LUAD
ENSG00000246640	0	HCC827_LUNG	LUAD
ENSG00000268460	0	HCC827_LUNG	LUAD
ENSG00000234546	7.15229e-05	HCC827_LUNG	LUAD
ENSG00000237886	0.000133509	HCC827_LUNG	LUAD
ENSG00000255400	0.000312912	HCC827_LUNG	LUAD
ENSG00000237886	0	ONCODG1_OVARY	OV
ENSG00000268355	0	ONCODG1_OVARY	OV
ENSG00000253878	0	ONCODG1_OVARY	OV
ENSG00000258602	0	ONCODG1_OVARY	OV
ENSG00000246640	0	ONCODG1_OVARY	OV
ENSG00000248100	0	ONCODG1_OVARY	OV
ENSG00000268460	0	ONCODG1_OVARY	OV
ENSG00000268812	0	ONCODG1_OVARY	OV
ENSG00000272081	0	ONCODG1_OVARY	OV
ENSG00000248429	0	ONCODG1_OVARY	OV
ENSG00000234546	0	ONCODG1_OVARY	OV
ENSG00000224818	8.34836e-05	ONCODG1_OVARY	OV
ENSG00000225511	0	HS294T_SKIN	SKCM
ENSG00000234546	0	HS294T_SKIN	SKCM
ENSG00000182165	0	HS294T_SKIN	SKCM
ENSG00000224666	0	HS294T_SKIN	SKCM
ENSG00000224818	0	HS294T_SKIN	SKCM
ENSG00000272081	0	HS294T_SKIN	SKCM
ENSG00000224592	0	SKBR3_BREAST	BRCA
ENSG00000246640	0	SKBR3_BREAST	BRCA
ENSG00000268355	0	SKBR3_BREAST	BRCA
ENSG00000225511	0	SKBR3_BREAST	BRCA
ENSG00000234546	0	SKBR3_BREAST	BRCA
ENSG00000224818	0	SKBR3_BREAST	BRCA
ENSG00000248429	0.000112337	SKBR3_BREAST	BRCA
ENSG00000253878	0.000126379	SKBR3_BREAST	BRCA
ENSG00000268460	0.000144433	SKBR3_BREAST	BRCA
ENSG00000226965	0.000707723	SKBR3_BREAST	BRCA
ENSG00000225511	0	T24_URINARY_TRACT	BLCA
ENSG00000248429	0	T24_URINARY_TRACT	BLCA
ENSG00000254951	0	T24_URINARY_TRACT	BLCA
ENSG00000268460	0.000733883	T24_URINARY_TRACT	BLCA
ENSG00000224592	0	MCF7_BREAST	BRCA
ENSG00000253878	0	MCF7_BREAST	BRCA
ENSG00000268355	0	MCF7_BREAST	BRCA
ENSG00000246640	0	MCF7_BREAST	BRCA
ENSG00000225511	0	MCF7_BREAST	BRCA
ENSG00000268460	0	MCF7_BREAST	BRCA
ENSG00000234546	0	MCF7_BREAST	BRCA
ENSG00000224818	0	MCF7_BREAST	BRCA
ENSG00000226965	0.000101077	MCF7_BREAST	BRCA
ENSG00000248429	0.000112307	MCF7_BREAST	BRCA
ENSG00000270605	0.000551327	MCF7_BREAST	BRCA
ENSG00000182165	0.000926536	MCF7_BREAST	BRCA
ENSG00000234546	0	NCIH1693_LUNG	LUAD
ENSG00000225511	0	NCIH1693_LUNG	LUAD
ENSG00000224818	0	NCIH1693_LUNG	LUAD
ENSG00000224666	0	NCIH1693_LUNG	LUAD
ENSG00000253878	0	NCIH1693_LUNG	LUAD
ENSG00000262445	0	NCIH1693_LUNG	LUAD
ENSG00000272081	0	NCIH1693_LUNG	LUAD
ENSG00000248429	0	NCIH1693_LUNG	LUAD
ENSG00000268355	0	NCIH1693_LUNG	LUAD
ENSG00000268812	0	NCIH1693_LUNG	LUAD
ENSG00000263718	0	NCIH1693_LUNG	LUAD
ENSG00000204666	0	NCIH1693_LUNG	LUAD
ENSG00000246640	0	NCIH1693_LUNG	LUAD
ENSG00000268460	0	NCIH1693_LUNG	LUAD
ENSG00000237886	0.000133436	NCIH1693_LUNG	LUAD
ENSG00000268460	0	KPL1_BREAST	BRCA
ENSG00000248429	0	KPL1_BREAST	BRCA
ENSG00000224592	0	KPL1_BREAST	BRCA
ENSG00000253878	0	KPL1_BREAST	BRCA
ENSG00000268355	0	KPL1_BREAST	BRCA
ENSG00000246640	0	KPL1_BREAST	BRCA
ENSG00000225511	0	KPL1_BREAST	BRCA
ENSG00000234546	0	KPL1_BREAST	BRCA
ENSG00000224818	0	KPL1_BREAST	BRCA
ENSG00000226965	0.000302419	KPL1_BREAST	BRCA
ENSG00000230098	0.000924059	KPL1_BREAST	BRCA
ENSG00000268355	0	HCC827GR5_LUNG	LUAD
ENSG00000272081	0	HCC827GR5_LUNG	LUAD
ENSG00000263718	0	HCC827GR5_LUNG	LUAD
ENSG00000268812	0	HCC827GR5_LUNG	LUAD
ENSG00000204666	0	HCC827GR5_LUNG	LUAD
ENSG00000246640	0	HCC827GR5_LUNG	LUAD
ENSG00000268460	0	HCC827GR5_LUNG	LUAD
ENSG00000237886	6.67122e-05	HCC827GR5_LUNG	LUAD
ENSG00000224666	7.14773e-05	HCC827GR5_LUNG	LUAD
ENSG00000234546	7.69756e-05	HCC827GR5_LUNG	LUAD
ENSG00000225511	8.33902e-05	HCC827GR5_LUNG	LUAD
ENSG00000224818	9.09711e-05	HCC827GR5_LUNG	LUAD
ENSG00000248429	0.000100068	HCC827GR5_LUNG	LUAD
ENSG00000262445	0.000111187	HCC827GR5_LUNG	LUAD
ENSG00000253878	0.000125085	HCC827GR5_LUNG	LUAD
ENSG00000182165	0.000941819	HCC827GR5_LUNG	LUAD
ENSG00000237886	0	PC14_LUNG	LUAD
ENSG00000234546	0	PC14_LUNG	LUAD
ENSG00000224818	0	PC14_LUNG	LUAD
ENSG00000225511	0	PC14_LUNG	LUAD
ENSG00000224666	0	PC14_LUNG	LUAD
ENSG00000262445	0	PC14_LUNG	LUAD
ENSG00000268355	0	PC14_LUNG	LUAD
ENSG00000272081	0	PC14_LUNG	LUAD
ENSG00000253878	0	PC14_LUNG	LUAD
ENSG00000268812	0	PC14_LUNG	LUAD
ENSG00000263718	0	PC14_LUNG	LUAD
ENSG00000248429	0	PC14_LUNG	LUAD
ENSG00000204666	0	PC14_LUNG	LUAD
ENSG00000268460	0	PC14_LUNG	LUAD
ENSG00000246640	0	PC14_LUNG	LUAD
ENSG00000270605	0.000437779	PC14_LUNG	LUAD
ENSG00000255400	0.000706332	PC14_LUNG	LUAD
ENSG00000237886	0	GCIY_STOMACH	STAD
ENSG00000248429	0	GCIY_STOMACH	STAD
ENSG00000272081	0.000137521	GCIY_STOMACH	STAD
ENSG00000258602	0.000160442	GCIY_STOMACH	STAD
ENSG00000182165	0.00019253	GCIY_STOMACH	STAD
ENSG00000224818	0.000240662	GCIY_STOMACH	STAD
ENSG00000253878	0.000320883	GCIY_STOMACH	STAD
ENSG00000255400	0.000721987	GCIY_STOMACH	STAD
ENSG00000234546	0	ZR751_BREAST	BRCA
ENSG00000224818	0	ZR751_BREAST	BRCA
ENSG00000268355	0.000144085	ZR751_BREAST	BRCA
ENSG00000224592	0.000168099	ZR751_BREAST	BRCA
ENSG00000246640	0.000201719	ZR751_BREAST	BRCA
ENSG00000253878	0.000252149	ZR751_BREAST	BRCA
ENSG00000225511	0.000252149	ZR751_BREAST	BRCA
ENSG00000268460	0.000336198	ZR751_BREAST	BRCA
ENSG00000248429	0.000672397	ZR751_BREAST	BRCA
ENSG00000258602	0	OAW28_OVARY	OV
ENSG00000237886	0	OAW28_OVARY	OV
ENSG00000246640	0	OAW28_OVARY	OV
ENSG00000253878	0	OAW28_OVARY	OV
ENSG00000248100	0	OAW28_OVARY	OV
ENSG00000268355	0	OAW28_OVARY	OV
ENSG00000272081	0	OAW28_OVARY	OV
ENSG00000268460	0	OAW28_OVARY	OV
ENSG00000268812	0	OAW28_OVARY	OV
ENSG00000248429	0	OAW28_OVARY	OV
ENSG00000234546	0	OAW28_OVARY	OV
ENSG00000224818	0.00058418	OAW28_OVARY	OV
ENSG00000237886	0	COV434_OVARY	OV
ENSG00000258602	0	COV434_OVARY	OV
ENSG00000253878	0	COV434_OVARY	OV
ENSG00000246640	0	COV434_OVARY	OV
ENSG00000268355	0	COV434_OVARY	OV
ENSG00000248100	0	COV434_OVARY	OV
ENSG00000268460	0	COV434_OVARY	OV
ENSG00000272081	0	COV434_OVARY	OV
ENSG00000268812	0	COV434_OVARY	OV
ENSG00000248429	0	COV434_OVARY	OV
ENSG00000234546	0	COV434_OVARY	OV
ENSG00000224818	0.000834752	COV434_OVARY	OV
ENSG00000253878	0	JHOS2_OVARY	OV
ENSG00000246640	0	JHOS2_OVARY	OV
ENSG00000258602	0	JHOS2_OVARY	OV
ENSG00000268460	0	JHOS2_OVARY	OV
ENSG00000248100	0	JHOS2_OVARY	OV
ENSG00000268355	0	JHOS2_OVARY	OV
ENSG00000237886	0	JHOS2_OVARY	OV
ENSG00000268812	0	JHOS2_OVARY	OV
ENSG00000272081	0	JHOS2_OVARY	OV
ENSG00000248429	0	JHOS2_OVARY	OV
ENSG00000234546	0	JHOS2_OVARY	OV
ENSG00000224818	0.00016721	JHOS2_OVARY	OV
ENSG00000248429	0	CAL29_URINARY_TRACT	BLCA
ENSG00000254951	0	CAL29_URINARY_TRACT	BLCA
ENSG00000268460	0.000243811	CAL29_URINARY_TRACT	BLCA
ENSG00000225511	0.000325081	CAL29_URINARY_TRACT	BLCA
ENSG00000255400	0	HCC2429_LUNG	LUAD
ENSG00000237886	0	HCC2429_LUNG	LUAD
ENSG00000234546	0	HCC2429_LUNG	LUAD
ENSG00000224818	0	HCC2429_LUNG	LUAD
ENSG00000224666	0	HCC2429_LUNG	LUAD
ENSG00000262445	0	HCC2429_LUNG	LUAD
ENSG00000225511	0	HCC2429_LUNG	LUAD
ENSG00000253878	0	HCC2429_LUNG	LUAD
ENSG00000268355	0	HCC2429_LUNG	LUAD
ENSG00000272081	0	HCC2429_LUNG	LUAD
ENSG00000263718	0	HCC2429_LUNG	LUAD
ENSG00000268812	0	HCC2429_LUNG	LUAD
ENSG00000204666	0	HCC2429_LUNG	LUAD
ENSG00000248429	0	HCC2429_LUNG	LUAD
ENSG00000246640	0	HCC2429_LUNG	LUAD
ENSG00000268460	0	HCC2429_LUNG	LUAD
ENSG00000182165	0.00076575	HCC2429_LUNG	LUAD
ENSG00000253878	0	HS578T_BREAST	BRCA
ENSG00000268460	0	HS578T_BREAST	BRCA
ENSG00000268355	0	HS578T_BREAST	BRCA
ENSG00000246640	0	HS578T_BREAST	BRCA
ENSG00000225511	0	HS578T_BREAST	BRCA
ENSG00000234546	0	HS578T_BREAST	BRCA
ENSG00000224592	0	HS578T_BREAST	BRCA
ENSG00000224818	0	HS578T_BREAST	BRCA
ENSG00000248429	0.000112115	HS578T_BREAST	BRCA
ENSG00000226965	0.000605422	HS578T_BREAST	BRCA
ENSG00000234546	0	HCC2935_LUNG	LUAD
ENSG00000224818	0	HCC2935_LUNG	LUAD
ENSG00000224666	0	HCC2935_LUNG	LUAD
ENSG00000225511	0	HCC2935_LUNG	LUAD
ENSG00000253878	0	HCC2935_LUNG	LUAD
ENSG00000262445	0	HCC2935_LUNG	LUAD
ENSG00000272081	0	HCC2935_LUNG	LUAD
ENSG00000248429	0	HCC2935_LUNG	LUAD
ENSG00000268355	0	HCC2935_LUNG	LUAD
ENSG00000263718	0	HCC2935_LUNG	LUAD
ENSG00000246640	0	HCC2935_LUNG	LUAD
ENSG00000204666	0	HCC2935_LUNG	LUAD
ENSG00000268812	0	HCC2935_LUNG	LUAD
ENSG00000268460	0	HCC2935_LUNG	LUAD
ENSG00000237886	6.67516e-05	HCC2935_LUNG	LUAD
ENSG00000255400	0.000187739	HCC2935_LUNG	LUAD
ENSG00000253878	0	KE97_STOMACH	STAD
ENSG00000182165	0	KE97_STOMACH	STAD
ENSG00000224818	0	KE97_STOMACH	STAD
ENSG00000258602	0	KE97_STOMACH	STAD
ENSG00000237886	0	KE97_STOMACH	STAD
ENSG00000248429	0	KE97_STOMACH	STAD
ENSG00000272081	0.000413121	KE97_STOMACH	STAD
ENSG00000248429	0	SCC25_UPPER_AERODIGESTIVE_TRACT	HNSC
ENSG00000268355	0	SCC25_UPPER_AERODIGESTIVE_TRACT	HNSC
ENSG00000272081	0	SCC25_UPPER_AERODIGESTIVE_TRACT	HNSC
ENSG00000248429	0	HCC1937_BREAST	BRCA
ENSG00000253878	0	HCC1937_BREAST	BRCA
ENSG00000268355	0	HCC1937_BREAST	BRCA
ENSG00000268460	0	HCC1937_BREAST	BRCA
ENSG00000246640	0	HCC1937_BREAST	BRCA
ENSG00000224592	0	HCC1937_BREAST	BRCA
ENSG00000225511	0	HCC1937_BREAST	BRCA
ENSG00000234546	0	HCC1937_BREAST	BRCA
ENSG00000224818	0	HCC1937_BREAST	BRCA
ENSG00000226965	0.00060468	HCC1937_BREAST	BRCA
ENSG00000230098	0	BICR31_UPPER_AERODIGESTIVE_TRACT	HNSC
ENSG00000272081	0	BICR31_UPPER_AERODIGESTIVE_TRACT	HNSC
ENSG00000248429	0.00072489	BICR31_UPPER_AERODIGESTIVE_TRACT	HNSC
ENSG00000268355	0.00096652	BICR31_UPPER_AERODIGESTIVE_TRACT	HNSC
ENSG00000246640	0	JHOM1_OVARY	OV
ENSG00000237886	0	JHOM1_OVARY	OV
ENSG00000248100	0	JHOM1_OVARY	OV
ENSG00000272081	0	JHOM1_OVARY	OV
ENSG00000253878	0	JHOM1_OVARY	OV
ENSG00000258602	0	JHOM1_OVARY	OV
ENSG00000268812	0	JHOM1_OVARY	OV
ENSG00000268355	0	JHOM1_OVARY	OV
ENSG00000268460	0	JHOM1_OVARY	OV
ENSG00000248429	0	JHOM1_OVARY	OV
ENSG00000234546	0	JHOM1_OVARY	OV
ENSG00000224818	0.000501228	JHOM1_OVARY	OV
ENSG00000272081	0	SCC4_UPPER_AERODIGESTIVE_TRACT	HNSC
ENSG00000248429	0.000695464	SCC4_UPPER_AERODIGESTIVE_TRACT	HNSC
ENSG00000268355	0.000927285	SCC4_UPPER_AERODIGESTIVE_TRACT	HNSC
ENSG00000253878	0	AU565_BREAST	BRCA
ENSG00000268355	0	AU565_BREAST	BRCA
ENSG00000246640	0	AU565_BREAST	BRCA
ENSG00000225511	0	AU565_BREAST	BRCA
ENSG00000234546	0	AU565_BREAST	BRCA
ENSG00000224592	0	AU565_BREAST	BRCA
ENSG00000224818	0	AU565_BREAST	BRCA
ENSG00000268460	0.000224142	AU565_BREAST	BRCA
ENSG00000248429	0.00025216	AU565_BREAST	BRCA
ENSG00000226965	0.000302592	AU565_BREAST	BRCA
ENSG00000182165	0.000733556	AU565_BREAST	BRCA
ENSG00000272081	0	LMSU_STOMACH	STAD
ENSG00000224818	0	LMSU_STOMACH	STAD
ENSG00000258602	0	LMSU_STOMACH	STAD
ENSG00000182165	0	LMSU_STOMACH	STAD
ENSG00000253878	0	LMSU_STOMACH	STAD
ENSG00000237886	0	LMSU_STOMACH	STAD
ENSG00000248429	0	LMSU_STOMACH	STAD
ENSG00000224818	0	COV318_OVARY	OV
ENSG00000253878	0	COV318_OVARY	OV
ENSG00000246640	0	COV318_OVARY	OV
ENSG00000258602	0	COV318_OVARY	OV
ENSG00000248100	0	COV318_OVARY	OV
ENSG00000268355	0	COV318_OVARY	OV
ENSG00000237886	0	COV318_OVARY	OV
ENSG00000272081	0	COV318_OVARY	OV
ENSG00000268812	0	COV318_OVARY	OV
ENSG00000268460	0	COV318_OVARY	OV
ENSG00000248429	0	COV318_OVARY	OV
ENSG00000234546	0	COV318_OVARY	OV
ENSG00000246640	0	DU4475_BREAST	BRCA
ENSG00000268355	0	DU4475_BREAST	BRCA
ENSG00000253878	0	DU4475_BREAST	BRCA
ENSG00000225511	0	DU4475_BREAST	BRCA
ENSG00000234546	0	DU4475_BREAST	BRCA
ENSG00000268460	0	DU4475_BREAST	BRCA
ENSG00000224818	0	DU4475_BREAST	BRCA
ENSG00000248429	0.000224931	DU4475_BREAST	BRCA
ENSG00000224592	0.000253048	DU4475_BREAST	BRCA
ENSG00000226965	0.000404876	DU4475_BREAST	BRCA
ENSG00000270605	0.000552104	DU4475_BREAST	BRCA
ENSG00000234546	0	HS852T_SKIN	SKCM
ENSG00000224818	0	HS852T_SKIN	SKCM
ENSG00000225511	0	HS852T_SKIN	SKCM
ENSG00000182165	0	HS852T_SKIN	SKCM
ENSG00000224666	0	HS852T_SKIN	SKCM
ENSG00000272081	0	HS852T_SKIN	SKCM
ENSG00000253878	0	HCC1419_BREAST	BRCA
ENSG00000246640	0	HCC1419_BREAST	BRCA
ENSG00000268355	0	HCC1419_BREAST	BRCA
ENSG00000225511	0	HCC1419_BREAST	BRCA
ENSG00000234546	0	HCC1419_BREAST	BRCA
ENSG00000224818	0	HCC1419_BREAST	BRCA
ENSG00000268460	0	HCC1419_BREAST	BRCA
ENSG00000224592	0	HCC1419_BREAST	BRCA
ENSG00000248429	0.000448441	HCC1419_BREAST	BRCA
ENSG00000226965	0.000706295	HCC1419_BREAST	BRCA
ENSG00000224818	0	COV362_OVARY	OV
ENSG00000246640	0	COV362_OVARY	OV
ENSG00000272081	0	COV362_OVARY	OV
ENSG00000248100	0	COV362_OVARY	OV
ENSG00000258602	0	COV362_OVARY	OV
ENSG00000253878	0	COV362_OVARY	OV
ENSG00000237886	0	COV362_OVARY	OV
ENSG00000268812	0	COV362_OVARY	OV
ENSG00000268355	0	COV362_OVARY	OV
ENSG00000268460	0	COV362_OVARY	OV
ENSG00000248429	0	COV362_OVARY	OV
ENSG00000234546	0	COV362_OVARY	OV
ENSG00000224818	0	SNU840_OVARY	OV
ENSG00000246640	0	SNU840_OVARY	OV
ENSG00000268355	0	SNU840_OVARY	OV
ENSG00000253878	0	SNU840_OVARY	OV
ENSG00000272081	0	SNU840_OVARY	OV
ENSG00000248100	0	SNU840_OVARY	OV
ENSG00000237886	0	SNU840_OVARY	OV
ENSG00000268460	0	SNU840_OVARY	OV
ENSG00000268812	0	SNU840_OVARY	OV
ENSG00000248429	0	SNU840_OVARY	OV
ENSG00000258602	0	SNU840_OVARY	OV
ENSG00000234546	0	SNU840_OVARY	OV
ENSG00000248429	0	BT549_BREAST	BRCA
ENSG00000224592	0	BT549_BREAST	BRCA
ENSG00000253878	0	BT549_BREAST	BRCA
ENSG00000268355	0	BT549_BREAST	BRCA
ENSG00000246640	0	BT549_BREAST	BRCA
ENSG00000225511	0	BT549_BREAST	BRCA
ENSG00000234546	0	BT549_BREAST	BRCA
ENSG00000268460	0	BT549_BREAST	BRCA
ENSG00000224818	0	BT549_BREAST	BRCA
ENSG00000226965	0.00040358	BT549_BREAST	BRCA
ENSG00000270605	0.000825504	BT549_BREAST	BRCA
ENSG00000246640	0	OV90_OVARY	OV
ENSG00000268355	0	OV90_OVARY	OV
ENSG00000237886	0	OV90_OVARY	OV
ENSG00000258602	0	OV90_OVARY	OV
ENSG00000248100	0	OV90_OVARY	OV
ENSG00000253878	0	OV90_OVARY	OV
ENSG00000272081	0	OV90_OVARY	OV
ENSG00000268460	0	OV90_OVARY	OV
ENSG00000268812	0	OV90_OVARY	OV
ENSG00000248429	0	OV90_OVARY	OV
ENSG00000234546	0	OV90_OVARY	OV
ENSG00000224818	0.00083538	OV90_OVARY	OV
ENSG00000204666	0	KLE_ENDOMETRIUM	UCEC
ENSG00000237886	0	KLE_ENDOMETRIUM	UCEC
ENSG00000248429	0	KLE_ENDOMETRIUM	UCEC
ENSG00000182165	0	KLE_ENDOMETRIUM	UCEC
ENSG00000204666	0	SNU1077_ENDOMETRIUM	UCEC
ENSG00000237886	0	SNU1077_ENDOMETRIUM	UCEC
ENSG00000248429	0	SNU1077_ENDOMETRIUM	UCEC
ENSG00000182165	0	SNU1077_ENDOMETRIUM	UCEC
ENSG00000225511	0	WM115_SKIN	SKCM
ENSG00000234546	0	WM115_SKIN	SKCM
ENSG00000224818	0	WM115_SKIN	SKCM
ENSG00000224666	0	WM115_SKIN	SKCM
ENSG00000182165	0	WM115_SKIN	SKCM
ENSG00000272081	0	WM115_SKIN	SKCM
ENSG00000258602	0	EFO21_OVARY	OV
ENSG00000246640	0	EFO21_OVARY	OV
ENSG00000237886	0	EFO21_OVARY	OV
ENSG00000253878	0	EFO21_OVARY	OV
ENSG00000268355	0	EFO21_OVARY	OV
ENSG00000248100	0	EFO21_OVARY	OV
ENSG00000272081	0	EFO21_OVARY	OV
ENSG00000268460	0	EFO21_OVARY	OV
ENSG00000268812	0	EFO21_OVARY	OV
ENSG00000248429	0	EFO21_OVARY	OV
ENSG00000234546	0	EFO21_OVARY	OV
ENSG00000224818	8.34627e-05	EFO21_OVARY	OV
ENSG00000237886	0	NCIH2122_LUNG	LUAD
ENSG00000234546	0	NCIH2122_LUNG	LUAD
ENSG00000224666	0	NCIH2122_LUNG	LUAD
ENSG00000225511	0	NCIH2122_LUNG	LUAD
ENSG00000224818	0	NCIH2122_LUNG	LUAD
ENSG00000268355	0	NCIH2122_LUNG	LUAD
ENSG00000262445	0	NCIH2122_LUNG	LUAD
ENSG00000253878	0	NCIH2122_LUNG	LUAD
ENSG00000263718	0	NCIH2122_LUNG	LUAD
ENSG00000248429	0	NCIH2122_LUNG	LUAD
ENSG00000272081	0	NCIH2122_LUNG	LUAD
ENSG00000268812	0	NCIH2122_LUNG	LUAD
ENSG00000204666	0	NCIH2122_LUNG	LUAD
ENSG00000268460	0	NCIH2122_LUNG	LUAD
ENSG00000246640	0	NCIH2122_LUNG	LUAD
ENSG00000270605	0.000375478	NCIH2122_LUNG	LUAD
ENSG00000182165	0.000412289	NCIH2122_LUNG	LUAD
ENSG00000237512	0.000723143	NCIH2122_LUNG	LUAD
ENSG00000234546	0	HT144_SKIN	SKCM
ENSG00000225511	0	HT144_SKIN	SKCM
ENSG00000224818	0	HT144_SKIN	SKCM
ENSG00000182165	0	HT144_SKIN	SKCM
ENSG00000224666	0	HT144_SKIN	SKCM
ENSG00000272081	0	HT144_SKIN	SKCM
ENSG00000253878	0	JHOC5_OVARY	OV
ENSG00000246640	0	JHOC5_OVARY	OV
ENSG00000258602	0	JHOC5_OVARY	OV
ENSG00000248100	0	JHOC5_OVARY	OV
ENSG00000268355	0	JHOC5_OVARY	OV
ENSG00000268460	0	JHOC5_OVARY	OV
ENSG00000272081	0	JHOC5_OVARY	OV
ENSG00000237886	0	JHOC5_OVARY	OV
ENSG00000268812	0	JHOC5_OVARY	OV
ENSG00000248429	0	JHOC5_OVARY	OV
ENSG00000234546	0	JHOC5_OVARY	OV
ENSG00000224818	8.34376e-05	JHOC5_OVARY	OV
ENSG00000224592	0	EFM19_BREAST	BRCA
ENSG00000253878	0	EFM19_BREAST	BRCA
ENSG00000268355	0	EFM19_BREAST	BRCA
ENSG00000246640	0	EFM19_BREAST	BRCA
ENSG00000268460	0	EFM19_BREAST	BRCA
ENSG00000225511	0	EFM19_BREAST	BRCA
ENSG00000234546	0	EFM19_BREAST	BRCA
ENSG00000224818	0	EFM19_BREAST	BRCA
ENSG00000248429	0.000111963	EFM19_BREAST	BRCA
ENSG00000226965	0.000503834	EFM19_BREAST	BRCA
ENSG00000182165	0.000732849	EFM19_BREAST	BRCA
ENSG00000249306	0.000935691	EFM19_BREAST	BRCA
ENSG00000230098	0.000940489	EFM19_BREAST	BRCA
ENSG00000237886	0	NCIH3122_LUNG	LUAD
ENSG00000234546	0	NCIH3122_LUNG	LUAD
ENSG00000224818	0	NCIH3122_LUNG	LUAD
ENSG00000225511	0	NCIH3122_LUNG	LUAD
ENSG00000224666	0	NCIH3122_LUNG	LUAD
ENSG00000248429	0	NCIH3122_LUNG	LUAD
ENSG00000253878	0	NCIH3122_LUNG	LUAD
ENSG00000262445	0	NCIH3122_LUNG	LUAD
ENSG00000272081	0	NCIH3122_LUNG	LUAD
ENSG00000268355	0	NCIH3122_LUNG	LUAD
ENSG00000263718	0	NCIH3122_LUNG	LUAD
ENSG00000268812	0	NCIH3122_LUNG	LUAD
ENSG00000204666	0	NCIH3122_LUNG	LUAD
ENSG00000268460	0	NCIH3122_LUNG	LUAD
ENSG00000246640	0	NCIH3122_LUNG	LUAD
ENSG00000255400	0.000312941	NCIH3122_LUNG	LUAD
ENSG00000270605	0.000530159	NCIH3122_LUNG	LUAD
ENSG00000182165	0.000723241	NCIH3122_LUNG	LUAD
ENSG00000224666	0	HCC461_LUNG	LUAD
ENSG00000237886	0	HCC461_LUNG	LUAD
ENSG00000234546	0	HCC461_LUNG	LUAD
ENSG00000225511	0	HCC461_LUNG	LUAD
ENSG00000224818	0	HCC461_LUNG	LUAD
ENSG00000262445	0	HCC461_LUNG	LUAD
ENSG00000248429	0	HCC461_LUNG	LUAD
ENSG00000272081	0	HCC461_LUNG	LUAD
ENSG00000253878	0	HCC461_LUNG	LUAD
ENSG00000263718	0	HCC461_LUNG	LUAD
ENSG00000204666	0	HCC461_LUNG	LUAD
ENSG00000268355	0	HCC461_LUNG	LUAD
ENSG00000268812	0	HCC461_LUNG	LUAD
ENSG00000268460	0	HCC461_LUNG	LUAD
ENSG00000246640	0	HCC461_LUNG	LUAD
ENSG00000255400	0.000187619	HCC461_LUNG	LUAD
ENSG00000270605	0.000235444	HCC461_LUNG	LUAD
ENSG00000182165	0.000778273	HCC461_LUNG	LUAD
ENSG00000182165	0	SNU668_STOMACH	STAD
ENSG00000258602	0	SNU668_STOMACH	STAD
ENSG00000253878	0	SNU668_STOMACH	STAD
ENSG00000224818	0	SNU668_STOMACH	STAD
ENSG00000237886	0	SNU668_STOMACH	STAD
ENSG00000248429	0	SNU668_STOMACH	STAD
ENSG00000272081	0.000129049	SNU668_STOMACH	STAD
ENSG00000268355	0.000790425	SNU668_STOMACH	STAD
ENSG00000234546	0	RPMI7951_SKIN	SKCM
ENSG00000225511	0	RPMI7951_SKIN	SKCM
ENSG00000182165	0	RPMI7951_SKIN	SKCM
ENSG00000224666	0	RPMI7951_SKIN	SKCM
ENSG00000224818	0	RPMI7951_SKIN	SKCM
ENSG00000272081	0	RPMI7951_SKIN	SKCM
ENSG00000234546	0	HCC1428_BREAST	BRCA
ENSG00000224818	0	HCC1428_BREAST	BRCA
ENSG00000224592	0	HCC1428_BREAST	BRCA
ENSG00000248429	0.000112233	HCC1428_BREAST	BRCA
ENSG00000253878	0.000126263	HCC1428_BREAST	BRCA
ENSG00000246640	0.0001443	HCC1428_BREAST	BRCA
ENSG00000268355	0.00016835	HCC1428_BREAST	BRCA
ENSG00000268460	0.00020202	HCC1428_BREAST	BRCA
ENSG00000225511	0.000252525	HCC1428_BREAST	BRCA
ENSG00000226965	0.00030303	HCC1428_BREAST	BRCA
ENSG00000258602	0	MKN45_STOMACH	STAD
ENSG00000182165	0	MKN45_STOMACH	STAD
ENSG00000237886	0	MKN45_STOMACH	STAD
ENSG00000248429	0	MKN45_STOMACH	STAD
ENSG00000253878	0.000137902	MKN45_STOMACH	STAD
ENSG00000272081	0.000160886	MKN45_STOMACH	STAD
ENSG00000224818	0.000193063	MKN45_STOMACH	STAD
ENSG00000225511	0	HCC1143_BREAST	BRCA
ENSG00000268355	0	HCC1143_BREAST	BRCA
ENSG00000253878	0	HCC1143_BREAST	BRCA
ENSG00000234546	0	HCC1143_BREAST	BRCA
ENSG00000246640	0	HCC1143_BREAST	BRCA
ENSG00000268460	0	HCC1143_BREAST	BRCA
ENSG00000224818	0	HCC1143_BREAST	BRCA
ENSG00000248429	0.000126063	HCC1143_BREAST	BRCA
ENSG00000224592	0.000224113	HCC1143_BREAST	BRCA
ENSG00000226965	0.000806805	HCC1143_BREAST	BRCA
ENSG00000204666	0	TEN_ENDOMETRIUM	UCEC
ENSG00000248429	0	TEN_ENDOMETRIUM	UCEC
ENSG00000237886	0	TEN_ENDOMETRIUM	UCEC
ENSG00000182165	0	TEN_ENDOMETRIUM	UCEC
ENSG00000225511	0	COLO800_SKIN	SKCM
ENSG00000234546	0	COLO800_SKIN	SKCM
ENSG00000182165	0	COLO800_SKIN	SKCM
ENSG00000224818	0	COLO800_SKIN	SKCM
ENSG00000224666	0	COLO800_SKIN	SKCM
ENSG00000272081	0	COLO800_SKIN	SKCM
ENSG00000270605	0.000787007	COLO800_SKIN	SKCM
ENSG00000225511	0	K029AX_SKIN	SKCM
ENSG00000234546	0	K029AX_SKIN	SKCM
ENSG00000224818	0	K029AX_SKIN	SKCM
ENSG00000182165	0	K029AX_SKIN	SKCM
ENSG00000224666	0	K029AX_SKIN	SKCM
ENSG00000272081	0	K029AX_SKIN	SKCM
ENSG00000268355	0.000442571	K029AX_SKIN	SKCM
ENSG00000270605	0.000573703	K029AX_SKIN	SKCM
ENSG00000260193	0.000645416	K029AX_SKIN	SKCM
ENSG00000248429	0	SNU685_ENDOMETRIUM	UCEC
ENSG00000204666	0	SNU685_ENDOMETRIUM	UCEC
ENSG00000237886	0	SNU685_ENDOMETRIUM	UCEC
ENSG00000182165	0	SNU685_ENDOMETRIUM	UCEC
ENSG00000237886	0	NCIH1944_LUNG	LUAD
ENSG00000234546	0	NCIH1944_LUNG	LUAD
ENSG00000224666	0	NCIH1944_LUNG	LUAD
ENSG00000224818	0	NCIH1944_LUNG	LUAD
ENSG00000225511	0	NCIH1944_LUNG	LUAD
ENSG00000248429	0	NCIH1944_LUNG	LUAD
ENSG00000262445	0	NCIH1944_LUNG	LUAD
ENSG00000253878	0	NCIH1944_LUNG	LUAD
ENSG00000272081	0	NCIH1944_LUNG	LUAD
ENSG00000268355	0	NCIH1944_LUNG	LUAD
ENSG00000263718	0	NCIH1944_LUNG	LUAD
ENSG00000268812	0	NCIH1944_LUNG	LUAD
ENSG00000204666	0	NCIH1944_LUNG	LUAD
ENSG00000268460	0	NCIH1944_LUNG	LUAD
ENSG00000246640	0	NCIH1944_LUNG	LUAD
ENSG00000230098	0	BICR6_UPPER_AERODIGESTIVE_TRACT	HNSC
ENSG00000272081	0	BICR6_UPPER_AERODIGESTIVE_TRACT	HNSC
ENSG00000268355	0.000321912	BICR6_UPPER_AERODIGESTIVE_TRACT	HNSC
ENSG00000248429	0.000965736	BICR6_UPPER_AERODIGESTIVE_TRACT	HNSC
ENSG00000248429	0	NCIH838_LUNG	LUAD
ENSG00000268355	0	NCIH838_LUNG	LUAD
ENSG00000262445	0	NCIH838_LUNG	LUAD
ENSG00000253878	0	NCIH838_LUNG	LUAD
ENSG00000263718	0	NCIH838_LUNG	LUAD
ENSG00000272081	0	NCIH838_LUNG	LUAD
ENSG00000268812	0	NCIH838_LUNG	LUAD
ENSG00000204666	0	NCIH838_LUNG	LUAD
ENSG00000246640	0	NCIH838_LUNG	LUAD
ENSG00000268460	0	NCIH838_LUNG	LUAD
ENSG00000237886	6.67304e-05	NCIH838_LUNG	LUAD
ENSG00000234546	7.14968e-05	NCIH838_LUNG	LUAD
ENSG00000225511	7.69966e-05	NCIH838_LUNG	LUAD
ENSG00000224818	8.3413e-05	NCIH838_LUNG	LUAD
ENSG00000224666	9.0996e-05	NCIH838_LUNG	LUAD
ENSG00000182165	0.000875836	NCIH838_LUNG	LUAD
ENSG00000270605	0.000942076	NCIH838_LUNG	LUAD
ENSG00000234546	0	UACC62_SKIN	SKCM
ENSG00000224666	0	UACC62_SKIN	SKCM
ENSG00000224818	0	UACC62_SKIN	SKCM
ENSG00000182165	0	UACC62_SKIN	SKCM
ENSG00000272081	0	UACC62_SKIN	SKCM
ENSG00000225511	0.000161516	UACC62_SKIN	SKCM
ENSG00000258602	0	NCIN87_STOMACH	STAD
ENSG00000182165	0	NCIN87_STOMACH	STAD
ENSG00000224818	0	NCIN87_STOMACH	STAD
ENSG00000272081	0	NCIN87_STOMACH	STAD
ENSG00000253878	0	NCIN87_STOMACH	STAD
ENSG00000237886	0	NCIN87_STOMACH	STAD
ENSG00000248429	0	NCIN87_STOMACH	STAD
ENSG00000268355	0.000604176	NCIN87_STOMACH	STAD
ENSG00000225511	0	MELHO_SKIN	SKCM
ENSG00000234546	0	MELHO_SKIN	SKCM
ENSG00000182165	0	MELHO_SKIN	SKCM
ENSG00000224666	0	MELHO_SKIN	SKCM
ENSG00000224818	0	MELHO_SKIN	SKCM
ENSG00000272081	0	MELHO_SKIN	SKCM
ENSG00000237886	0.000139252	MELHO_SKIN	SKCM
ENSG00000270605	0.000609228	MELHO_SKIN	SKCM
ENSG00000224818	0	CJM_SKIN	SKCM
ENSG00000234546	0	CJM_SKIN	SKCM
ENSG00000182165	0	CJM_SKIN	SKCM
ENSG00000224666	0	CJM_SKIN	SKCM
ENSG00000272081	0	CJM_SKIN	SKCM
ENSG00000225511	0.000161516	CJM_SKIN	SKCM
ENSG00000237886	0	SNU8_OVARY	OV
ENSG00000246640	0	SNU8_OVARY	OV
ENSG00000253878	0	SNU8_OVARY	OV
ENSG00000248100	0	SNU8_OVARY	OV
ENSG00000272081	0	SNU8_OVARY	OV
ENSG00000268355	0	SNU8_OVARY	OV
ENSG00000268460	0	SNU8_OVARY	OV
ENSG00000258602	0	SNU8_OVARY	OV
ENSG00000268812	0	SNU8_OVARY	OV
ENSG00000248429	0	SNU8_OVARY	OV
ENSG00000234546	0	SNU8_OVARY	OV
ENSG00000224818	8.34752e-05	SNU8_OVARY	OV
ENSG00000253878	0	SNU216_STOMACH	STAD
ENSG00000224818	0	SNU216_STOMACH	STAD
ENSG00000182165	0	SNU216_STOMACH	STAD
ENSG00000237886	0	SNU216_STOMACH	STAD
ENSG00000248429	0	SNU216_STOMACH	STAD
ENSG00000258602	0.0001604	SNU216_STOMACH	STAD
ENSG00000272081	0.000824916	SNU216_STOMACH	STAD
ENSG00000272081	0	HSC2_UPPER_AERODIGESTIVE_TRACT	HNSC
ENSG00000225511	0	RT112_URINARY_TRACT	BLCA
ENSG00000248429	0	RT112_URINARY_TRACT	BLCA
ENSG00000254951	0	RT112_URINARY_TRACT	BLCA
ENSG00000224666	0	MALME3M_SKIN	SKCM
ENSG00000272081	0	MALME3M_SKIN	SKCM
ENSG00000234546	0.000162549	MALME3M_SKIN	SKCM
ENSG00000225511	0.000195059	MALME3M_SKIN	SKCM
ENSG00000224818	0.000243823	MALME3M_SKIN	SKCM
ENSG00000182165	0.000325098	MALME3M_SKIN	SKCM
ENSG00000234546	0.000523149	HUH7_LIVER	LIHC
ENSG00000253878	0	GSU_STOMACH	STAD
ENSG00000258602	0	GSU_STOMACH	STAD
ENSG00000182165	0	GSU_STOMACH	STAD
ENSG00000224818	0	GSU_STOMACH	STAD
ENSG00000237886	0	GSU_STOMACH	STAD
ENSG00000248429	0	GSU_STOMACH	STAD
ENSG00000272081	0.000224719	GSU_STOMACH	STAD
ENSG00000255400	0.000256822	GSU_STOMACH	STAD
ENSG00000248429	0	KU1919_URINARY_TRACT	BLCA
ENSG00000254951	0	KU1919_URINARY_TRACT	BLCA
ENSG00000225511	0.000324874	KU1919_URINARY_TRACT	BLCA
ENSG00000268460	0.000730967	KU1919_URINARY_TRACT	BLCA
ENSG00000225511	0	NCIH1792_LUNG	LUAD
ENSG00000234546	0	NCIH1792_LUNG	LUAD
ENSG00000224818	0	NCIH1792_LUNG	LUAD
ENSG00000262445	0	NCIH1792_LUNG	LUAD
ENSG00000263718	0	NCIH1792_LUNG	LUAD
ENSG00000253878	0	NCIH1792_LUNG	LUAD
ENSG00000268355	0	NCIH1792_LUNG	LUAD
ENSG00000272081	0	NCIH1792_LUNG	LUAD
ENSG00000268812	0	NCIH1792_LUNG	LUAD
ENSG00000248429	0	NCIH1792_LUNG	LUAD
ENSG00000204666	0	NCIH1792_LUNG	LUAD
ENSG00000246640	0	NCIH1792_LUNG	LUAD
ENSG00000268460	0	NCIH1792_LUNG	LUAD
ENSG00000237886	7.15229e-05	NCIH1792_LUNG	LUAD
ENSG00000224666	0.000467283	NCIH1792_LUNG	LUAD
ENSG00000255400	0.00075099	NCIH1792_LUNG	LUAD
ENSG00000268355	0	SNU46_UPPER_AERODIGESTIVE_TRACT	HNSC
ENSG00000248429	0	SNU46_UPPER_AERODIGESTIVE_TRACT	HNSC
ENSG00000272081	0	SNU46_UPPER_AERODIGESTIVE_TRACT	HNSC
ENSG00000230098	0	BICR16_UPPER_AERODIGESTIVE_TRACT	HNSC
ENSG00000248429	0	BICR16_UPPER_AERODIGESTIVE_TRACT	HNSC
ENSG00000268355	0	BICR16_UPPER_AERODIGESTIVE_TRACT	HNSC
ENSG00000272081	0	BICR16_UPPER_AERODIGESTIVE_TRACT	HNSC
ENSG00000182165	0	KE39_STOMACH	STAD
ENSG00000224818	0	KE39_STOMACH	STAD
ENSG00000253878	0	KE39_STOMACH	STAD
ENSG00000237886	0	KE39_STOMACH	STAD
ENSG00000248429	0	KE39_STOMACH	STAD
ENSG00000258602	0.000170809	KE39_STOMACH	STAD
ENSG00000272081	0.000292815	KE39_STOMACH	STAD
ENSG00000255400	0.000512426	KE39_STOMACH	STAD
ENSG00000272081	0	CAL33_UPPER_AERODIGESTIVE_TRACT	HNSC
ENSG00000224818	0	59M_OVARY	OV
ENSG00000237886	0	59M_OVARY	OV
ENSG00000272081	0	59M_OVARY	OV
ENSG00000258602	0	59M_OVARY	OV
ENSG00000246640	0	59M_OVARY	OV
ENSG00000253878	0	59M_OVARY	OV
ENSG00000248100	0	59M_OVARY	OV
ENSG00000268460	0	59M_OVARY	OV
ENSG00000268812	0	59M_OVARY	OV
ENSG00000268355	0	59M_OVARY	OV
ENSG00000248429	0	59M_OVARY	OV
ENSG00000234546	0	59M_OVARY	OV
ENSG00000262445	0	NCIH2030_LUNG	LUAD
ENSG00000248429	0	NCIH2030_LUNG	LUAD
ENSG00000253878	0	NCIH2030_LUNG	LUAD
ENSG00000272081	0	NCIH2030_LUNG	LUAD
ENSG00000263718	0	NCIH2030_LUNG	LUAD
ENSG00000268355	0	NCIH2030_LUNG	LUAD
ENSG00000204666	0	NCIH2030_LUNG	LUAD
ENSG00000268812	0	NCIH2030_LUNG	LUAD
ENSG00000246640	0	NCIH2030_LUNG	LUAD
ENSG00000268460	0	NCIH2030_LUNG	LUAD
ENSG00000224666	7.15554e-05	NCIH2030_LUNG	LUAD
ENSG00000234546	7.70597e-05	NCIH2030_LUNG	LUAD
ENSG00000224818	8.34813e-05	NCIH2030_LUNG	LUAD
ENSG00000225511	9.10705e-05	NCIH2030_LUNG	LUAD
ENSG00000255400	0.000125222	NCIH2030_LUNG	LUAD
ENSG00000237886	0.00013357	NCIH2030_LUNG	LUAD
ENSG00000248429	0	UMUC3_URINARY_TRACT	BLCA
ENSG00000254951	0	UMUC3_URINARY_TRACT	BLCA
ENSG00000268460	0.000324048	UMUC3_URINARY_TRACT	BLCA
ENSG00000225511	0.000972144	UMUC3_URINARY_TRACT	BLCA
ENSG00000258602	0	KURAMOCHI_OVARY	OV
ENSG00000246640	0	KURAMOCHI_OVARY	OV
ENSG00000268355	0	KURAMOCHI_OVARY	OV
ENSG00000272081	0	KURAMOCHI_OVARY	OV
ENSG00000253878	0	KURAMOCHI_OVARY	OV
ENSG00000248100	0	KURAMOCHI_OVARY	OV
ENSG00000237886	0	KURAMOCHI_OVARY	OV
ENSG00000268460	0	KURAMOCHI_OVARY	OV
ENSG00000268812	0	KURAMOCHI_OVARY	OV
ENSG00000248429	0	KURAMOCHI_OVARY	OV
ENSG00000234546	0	KURAMOCHI_OVARY	OV
ENSG00000224818	0.000417376	KURAMOCHI_OVARY	OV
ENSG00000268355	0	OVISE_OVARY	OV
ENSG00000246640	0	OVISE_OVARY	OV
ENSG00000253878	0	OVISE_OVARY	OV
ENSG00000258602	0	OVISE_OVARY	OV
ENSG00000248100	0	OVISE_OVARY	OV
ENSG00000268460	0	OVISE_OVARY	OV
ENSG00000272081	0	OVISE_OVARY	OV
ENSG00000268812	0	OVISE_OVARY	OV
ENSG00000248429	0	OVISE_OVARY	OV
ENSG00000234546	0	OVISE_OVARY	OV
ENSG00000237886	9.10411e-05	OVISE_OVARY	OV
ENSG00000224818	0.000917998	OVISE_OVARY	OV
ENSG00000224666	0	ABC1_LUNG	LUAD
ENSG00000225511	0	ABC1_LUNG	LUAD
ENSG00000224818	0	ABC1_LUNG	LUAD
ENSG00000248429	0	ABC1_LUNG	LUAD
ENSG00000253878	0	ABC1_LUNG	LUAD
ENSG00000262445	0	ABC1_LUNG	LUAD
ENSG00000272081	0	ABC1_LUNG	LUAD
ENSG00000268355	0	ABC1_LUNG	LUAD
ENSG00000263718	0	ABC1_LUNG	LUAD
ENSG00000268812	0	ABC1_LUNG	LUAD
ENSG00000204666	0	ABC1_LUNG	LUAD
ENSG00000246640	0	ABC1_LUNG	LUAD
ENSG00000268460	0	ABC1_LUNG	LUAD
ENSG00000237886	6.67364e-05	ABC1_LUNG	LUAD
ENSG00000234546	7.15033e-05	ABC1_LUNG	LUAD
ENSG00000255400	0.000187696	ABC1_LUNG	LUAD
ENSG00000182165	0.000471081	ABC1_LUNG	LUAD
ENSG00000237886	0.000953702	SNU761_LIVER	LIHC
ENSG00000237886	0	HEYA8_OVARY	OV
ENSG00000272081	0	HEYA8_OVARY	OV
ENSG00000246640	0	HEYA8_OVARY	OV
ENSG00000253878	0	HEYA8_OVARY	OV
ENSG00000258602	0	HEYA8_OVARY	OV
ENSG00000248100	0	HEYA8_OVARY	OV
ENSG00000268355	0	HEYA8_OVARY	OV
ENSG00000268460	0	HEYA8_OVARY	OV
ENSG00000268812	0	HEYA8_OVARY	OV
ENSG00000248429	0	HEYA8_OVARY	OV
ENSG00000234546	0	HEYA8_OVARY	OV
ENSG00000224818	0.000668371	HEYA8_OVARY	OV
ENSG00000225511	0	VMCUB1_URINARY_TRACT	BLCA
ENSG00000248429	0	VMCUB1_URINARY_TRACT	BLCA
ENSG00000254951	0	VMCUB1_URINARY_TRACT	BLCA
ENSG00000268460	0.000732312	VMCUB1_URINARY_TRACT	BLCA
ENSG00000225511	0	HT1197_URINARY_TRACT	BLCA
ENSG00000248429	0	HT1197_URINARY_TRACT	BLCA
ENSG00000254951	0	HT1197_URINARY_TRACT	BLCA
ENSG00000237886	0.000490585	HT1197_URINARY_TRACT	BLCA
ENSG00000272081	0	BHY_UPPER_AERODIGESTIVE_TRACT	HNSC
ENSG00000268355	0.000483204	BHY_UPPER_AERODIGESTIVE_TRACT	HNSC
ENSG00000248429	0	SNU1076_UPPER_AERODIGESTIVE_TRACT	HNSC
ENSG00000268355	0	SNU1076_UPPER_AERODIGESTIVE_TRACT	HNSC
ENSG00000272081	0	SNU1076_UPPER_AERODIGESTIVE_TRACT	HNSC
ENSG00000230098	0.000754119	SNU1076_UPPER_AERODIGESTIVE_TRACT	HNSC
ENSG00000234546	0	IGR39_SKIN	SKCM
ENSG00000224666	0	IGR39_SKIN	SKCM
ENSG00000182165	0	IGR39_SKIN	SKCM
ENSG00000224818	0	IGR39_SKIN	SKCM
ENSG00000272081	0	IGR39_SKIN	SKCM
ENSG00000248429	0	MDAMB436_BREAST	BRCA
ENSG00000253878	0	MDAMB436_BREAST	BRCA
ENSG00000224592	0	MDAMB436_BREAST	BRCA
ENSG00000268355	0	MDAMB436_BREAST	BRCA
ENSG00000268460	0	MDAMB436_BREAST	BRCA
ENSG00000246640	0	MDAMB436_BREAST	BRCA
ENSG00000225511	0	MDAMB436_BREAST	BRCA
ENSG00000234546	0	MDAMB436_BREAST	BRCA
ENSG00000224818	0	MDAMB436_BREAST	BRCA
ENSG00000226965	0.000100837	MDAMB436_BREAST	BRCA
ENSG00000182165	0.000733363	MDAMB436_BREAST	BRCA
ENSG00000225511	0	C32_SKIN	SKCM
ENSG00000224666	0	C32_SKIN	SKCM
ENSG00000224818	0	C32_SKIN	SKCM
ENSG00000234546	0	C32_SKIN	SKCM
ENSG00000182165	0	C32_SKIN	SKCM
ENSG00000272081	0	C32_SKIN	SKCM
ENSG00000260193	0.000879358	C32_SKIN	SKCM
ENSG00000224818	0	JHOS4_OVARY	OV
ENSG00000258602	0	JHOS4_OVARY	OV
ENSG00000246640	0	JHOS4_OVARY	OV
ENSG00000272081	0	JHOS4_OVARY	OV
ENSG00000253878	0	JHOS4_OVARY	OV
ENSG00000237886	0	JHOS4_OVARY	OV
ENSG00000248100	0	JHOS4_OVARY	OV
ENSG00000268355	0	JHOS4_OVARY	OV
ENSG00000268812	0	JHOS4_OVARY	OV
ENSG00000268460	0	JHOS4_OVARY	OV
ENSG00000248429	0	JHOS4_OVARY	OV
ENSG00000234546	0	JHOS4_OVARY	OV
ENSG00000234546	0	NCIH1437_LUNG	LUAD
ENSG00000255400	0	NCIH1437_LUNG	LUAD
ENSG00000224666	0	NCIH1437_LUNG	LUAD
ENSG00000224818	0	NCIH1437_LUNG	LUAD
ENSG00000225511	0	NCIH1437_LUNG	LUAD
ENSG00000262445	0	NCIH1437_LUNG	LUAD
ENSG00000253878	0	NCIH1437_LUNG	LUAD
ENSG00000272081	0	NCIH1437_LUNG	LUAD
ENSG00000268355	0	NCIH1437_LUNG	LUAD
ENSG00000248429	0	NCIH1437_LUNG	LUAD
ENSG00000204666	0	NCIH1437_LUNG	LUAD
ENSG00000268812	0	NCIH1437_LUNG	LUAD
ENSG00000263718	0	NCIH1437_LUNG	LUAD
ENSG00000246640	0	NCIH1437_LUNG	LUAD
ENSG00000268460	0	NCIH1437_LUNG	LUAD
ENSG00000237886	6.25455e-05	NCIH1437_LUNG	LUAD
ENSG00000182165	0.000588663	NCIH1437_LUNG	LUAD
ENSG00000248429	0	BC3C_URINARY_TRACT	BLCA
ENSG00000254951	0	BC3C_URINARY_TRACT	BLCA
ENSG00000225511	0.000975171	BC3C_URINARY_TRACT	BLCA
ENSG00000272081	0	PECAPJ34CLONEC12_UPPER_AERODIGESTIVE_TRACT	HNSC
ENSG00000268355	0.000463517	PECAPJ34CLONEC12_UPPER_AERODIGESTIVE_TRACT	HNSC
ENSG00000248429	0.000618023	PECAPJ34CLONEC12_UPPER_AERODIGESTIVE_TRACT	HNSC
ENSG00000230098	0.000927035	PECAPJ34CLONEC12_UPPER_AERODIGESTIVE_TRACT	HNSC
ENSG00000246640	0	COV644_OVARY	OV
ENSG00000268355	0	COV644_OVARY	OV
ENSG00000248100	0	COV644_OVARY	OV
ENSG00000253878	0	COV644_OVARY	OV
ENSG00000272081	0	COV644_OVARY	OV
ENSG00000268812	0	COV644_OVARY	OV
ENSG00000268460	0	COV644_OVARY	OV
ENSG00000248429	0	COV644_OVARY	OV
ENSG00000237886	0	COV644_OVARY	OV
ENSG00000258602	0	COV644_OVARY	OV
ENSG00000234546	0	COV644_OVARY	OV
ENSG00000224818	8.34209e-05	COV644_OVARY	OV
ENSG00000234546	0	RVH421_SKIN	SKCM
ENSG00000225511	0	RVH421_SKIN	SKCM
ENSG00000224818	0	RVH421_SKIN	SKCM
ENSG00000182165	0	RVH421_SKIN	SKCM
ENSG00000224666	0	RVH421_SKIN	SKCM
ENSG00000272081	0	RVH421_SKIN	SKCM
ENSG00000268355	0.000586081	RVH421_SKIN	SKCM
ENSG00000253878	0	HS746T_STOMACH	STAD
ENSG00000258602	0	HS746T_STOMACH	STAD
ENSG00000224818	0	HS746T_STOMACH	STAD
ENSG00000182165	0	HS746T_STOMACH	STAD
ENSG00000237886	0	HS746T_STOMACH	STAD
ENSG00000248429	0	HS746T_STOMACH	STAD
ENSG00000272081	0.000240678	HS746T_STOMACH	STAD
ENSG00000255400	0.00027506	HS746T_STOMACH	STAD
ENSG00000272081	0	SNU1041_UPPER_AERODIGESTIVE_TRACT	HNSC
ENSG00000248429	0.000966707	SNU1041_UPPER_AERODIGESTIVE_TRACT	HNSC
ENSG00000230098	0	PECAPJ15_UPPER_AERODIGESTIVE_TRACT	HNSC
ENSG00000268355	0	PECAPJ15_UPPER_AERODIGESTIVE_TRACT	HNSC
ENSG00000272081	0	PECAPJ15_UPPER_AERODIGESTIVE_TRACT	HNSC
ENSG00000248429	0.000232072	PECAPJ15_UPPER_AERODIGESTIVE_TRACT	HNSC
ENSG00000253878	0	MDAMB157_BREAST	BRCA
ENSG00000246640	0	MDAMB157_BREAST	BRCA
ENSG00000268355	0	MDAMB157_BREAST	BRCA
ENSG00000225511	0	MDAMB157_BREAST	BRCA
ENSG00000234546	0	MDAMB157_BREAST	BRCA
ENSG00000224592	0	MDAMB157_BREAST	BRCA
ENSG00000224818	0	MDAMB157_BREAST	BRCA
ENSG00000248429	0.000125947	MDAMB157_BREAST	BRCA
ENSG00000226965	0.000503789	MDAMB157_BREAST	BRCA
ENSG00000268460	0.000559766	MDAMB157_BREAST	BRCA
ENSG00000224592	0	HCC1806_BREAST	BRCA
ENSG00000225511	0	HCC1806_BREAST	BRCA
ENSG00000234546	0	HCC1806_BREAST	BRCA
ENSG00000224818	0	HCC1806_BREAST	BRCA
ENSG00000248429	0.000111973	HCC1806_BREAST	BRCA
ENSG00000268460	0.000125969	HCC1806_BREAST	BRCA
ENSG00000253878	0.000143965	HCC1806_BREAST	BRCA
ENSG00000268355	0.000167959	HCC1806_BREAST	BRCA
ENSG00000246640	0.000201551	HCC1806_BREAST	BRCA
ENSG00000226965	0.00090698	HCC1806_BREAST	BRCA
ENSG00000268355	0	YD8_UPPER_AERODIGESTIVE_TRACT	HNSC
ENSG00000272081	0	YD8_UPPER_AERODIGESTIVE_TRACT	HNSC
ENSG00000248429	0.000463589	YD8_UPPER_AERODIGESTIVE_TRACT	HNSC
ENSG00000230098	0.000618119	YD8_UPPER_AERODIGESTIVE_TRACT	HNSC
ENSG00000234546	0	HS944T_SKIN	SKCM
ENSG00000224818	0	HS944T_SKIN	SKCM
ENSG00000182165	0	HS944T_SKIN	SKCM
ENSG00000224666	0	HS944T_SKIN	SKCM
ENSG00000272081	0	HS944T_SKIN	SKCM
ENSG00000225511	0.000170288	HS944T_SKIN	SKCM
ENSG00000258602	0	FU97_STOMACH	STAD
ENSG00000272081	0	FU97_STOMACH	STAD
ENSG00000253878	0	FU97_STOMACH	STAD
ENSG00000237886	0	FU97_STOMACH	STAD
ENSG00000248429	0	FU97_STOMACH	STAD
ENSG00000224818	0.000274725	FU97_STOMACH	STAD
ENSG00000182165	0.000320513	FU97_STOMACH	STAD
ENSG00000234546	0	NCIH441_LUNG	LUAD
ENSG00000225511	0	NCIH441_LUNG	LUAD
ENSG00000224818	0	NCIH441_LUNG	LUAD
ENSG00000248429	0	NCIH441_LUNG	LUAD
ENSG00000268355	0	NCIH441_LUNG	LUAD
ENSG00000262445	0	NCIH441_LUNG	LUAD
ENSG00000253878	0	NCIH441_LUNG	LUAD
ENSG00000268812	0	NCIH441_LUNG	LUAD
ENSG00000272081	0	NCIH441_LUNG	LUAD
ENSG00000263718	0	NCIH441_LUNG	LUAD
ENSG00000204666	0	NCIH441_LUNG	LUAD
ENSG00000246640	0	NCIH441_LUNG	LUAD
ENSG00000268460	0	NCIH441_LUNG	LUAD
ENSG00000224666	6.67364e-05	NCIH441_LUNG	LUAD
ENSG00000237886	7.15033e-05	NCIH441_LUNG	LUAD
ENSG00000255400	0.000187696	NCIH441_LUNG	LUAD
ENSG00000182165	0.000278068	NCIH441_LUNG	LUAD
ENSG00000270605	0.000294425	NCIH441_LUNG	LUAD
ENSG00000224818	0	OVMANA_OVARY	OV
ENSG00000246640	0	OVMANA_OVARY	OV
ENSG00000253878	0	OVMANA_OVARY	OV
ENSG00000268355	0	OVMANA_OVARY	OV
ENSG00000268460	0	OVMANA_OVARY	OV
ENSG00000237886	0	OVMANA_OVARY	OV
ENSG00000248100	0	OVMANA_OVARY	OV
ENSG00000272081	0	OVMANA_OVARY	OV
ENSG00000268812	0	OVMANA_OVARY	OV
ENSG00000258602	0	OVMANA_OVARY	OV
ENSG00000248429	0	OVMANA_OVARY	OV
ENSG00000234546	0	OVMANA_OVARY	OV
ENSG00000253878	0	A2780_OVARY	OV
ENSG00000268355	0	A2780_OVARY	OV
ENSG00000246640	0	A2780_OVARY	OV
ENSG00000248100	0	A2780_OVARY	OV
ENSG00000258602	0	A2780_OVARY	OV
ENSG00000237886	0	A2780_OVARY	OV
ENSG00000272081	0	A2780_OVARY	OV
ENSG00000268460	0	A2780_OVARY	OV
ENSG00000268812	0	A2780_OVARY	OV
ENSG00000248429	0	A2780_OVARY	OV
ENSG00000234546	0	A2780_OVARY	OV
ENSG00000224818	8.3446e-05	A2780_OVARY	OV
ENSG00000224818	0	WM1799_SKIN	SKCM
ENSG00000182165	0	WM1799_SKIN	SKCM
ENSG00000224666	0	WM1799_SKIN	SKCM
ENSG00000272081	0	WM1799_SKIN	SKCM
ENSG00000225511	0.000170682	WM1799_SKIN	SKCM
ENSG00000234546	0.000204819	WM1799_SKIN	SKCM
ENSG00000224818	0	OVTOKO_OVARY	OV
ENSG00000237886	0	OVTOKO_OVARY	OV
ENSG00000246640	0	OVTOKO_OVARY	OV
ENSG00000248100	0	OVTOKO_OVARY	OV
ENSG00000268355	0	OVTOKO_OVARY	OV
ENSG00000253878	0	OVTOKO_OVARY	OV
ENSG00000258602	0	OVTOKO_OVARY	OV
ENSG00000268460	0	OVTOKO_OVARY	OV
ENSG00000268812	0	OVTOKO_OVARY	OV
ENSG00000272081	0	OVTOKO_OVARY	OV
ENSG00000248429	0	OVTOKO_OVARY	OV
ENSG00000234546	0	OVTOKO_OVARY	OV
ENSG00000224818	0	A549_LUNG	LUAD
ENSG00000225511	0	A549_LUNG	LUAD
ENSG00000262445	0	A549_LUNG	LUAD
ENSG00000263718	0	A549_LUNG	LUAD
ENSG00000253878	0	A549_LUNG	LUAD
ENSG00000248429	0	A549_LUNG	LUAD
ENSG00000268812	0	A549_LUNG	LUAD
ENSG00000272081	0	A549_LUNG	LUAD
ENSG00000268355	0	A549_LUNG	LUAD
ENSG00000204666	0	A549_LUNG	LUAD
ENSG00000246640	0	A549_LUNG	LUAD
ENSG00000268460	0	A549_LUNG	LUAD
ENSG00000255400	6.25939e-05	A549_LUNG	LUAD
ENSG00000224666	6.67668e-05	A549_LUNG	LUAD
ENSG00000237886	7.15359e-05	A549_LUNG	LUAD
ENSG00000234546	7.70386e-05	A549_LUNG	LUAD
ENSG00000270605	0.000471295	A549_LUNG	LUAD
ENSG00000182165	0.000612029	A549_LUNG	LUAD
ENSG00000230098	0	SNU1066_UPPER_AERODIGESTIVE_TRACT	HNSC
ENSG00000248429	0	SNU1066_UPPER_AERODIGESTIVE_TRACT	HNSC
ENSG00000268355	0	SNU1066_UPPER_AERODIGESTIVE_TRACT	HNSC
ENSG00000272081	0	SNU1066_UPPER_AERODIGESTIVE_TRACT	HNSC
ENSG00000258602	0	OV7_OVARY	OV
ENSG00000237886	0	OV7_OVARY	OV
ENSG00000246640	0	OV7_OVARY	OV
ENSG00000268355	0	OV7_OVARY	OV
ENSG00000253878	0	OV7_OVARY	OV
ENSG00000268460	0	OV7_OVARY	OV
ENSG00000248100	0	OV7_OVARY	OV
ENSG00000268812	0	OV7_OVARY	OV
ENSG00000248429	0	OV7_OVARY	OV
ENSG00000272081	0	OV7_OVARY	OV
ENSG00000234546	0	OV7_OVARY	OV
ENSG00000224818	0.000418361	OV7_OVARY	OV
ENSG00000246640	0	OVCAR8_OVARY	OV
ENSG00000258602	0	OVCAR8_OVARY	OV
ENSG00000268355	0	OVCAR8_OVARY	OV
ENSG00000253878	0	OVCAR8_OVARY	OV
ENSG00000248100	0	OVCAR8_OVARY	OV
ENSG00000272081	0	OVCAR8_OVARY	OV
ENSG00000268460	0	OVCAR8_OVARY	OV
ENSG00000268812	0	OVCAR8_OVARY	OV
ENSG00000248429	0	OVCAR8_OVARY	OV
ENSG00000234546	0	OVCAR8_OVARY	OV
ENSG00000224818	8.34543e-05	OVCAR8_OVARY	OV
ENSG00000237886	9.10411e-05	OVCAR8_OVARY	OV
ENSG00000248429	0	HCC1395_BREAST	BRCA
ENSG00000253878	0	HCC1395_BREAST	BRCA
ENSG00000268460	0	HCC1395_BREAST	BRCA
ENSG00000225511	0	HCC1395_BREAST	BRCA
ENSG00000268355	0	HCC1395_BREAST	BRCA
ENSG00000246640	0	HCC1395_BREAST	BRCA
ENSG00000234546	0	HCC1395_BREAST	BRCA
ENSG00000224818	0	HCC1395_BREAST	BRCA
ENSG00000224592	0	HCC1395_BREAST	BRCA
ENSG00000237886	0	RMUGS_OVARY	OV
ENSG00000246640	0	RMUGS_OVARY	OV
ENSG00000253878	0	RMUGS_OVARY	OV
ENSG00000248100	0	RMUGS_OVARY	OV
ENSG00000268355	0	RMUGS_OVARY	OV
ENSG00000268812	0	RMUGS_OVARY	OV
ENSG00000272081	0	RMUGS_OVARY	OV
ENSG00000258602	0	RMUGS_OVARY	OV
ENSG00000268460	0	RMUGS_OVARY	OV
ENSG00000248429	0	RMUGS_OVARY	OV
ENSG00000234546	0	RMUGS_OVARY	OV
ENSG00000224818	8.35589e-05	RMUGS_OVARY	OV
ENSG00000255400	0	EKVX_LUNG	LUAD
ENSG00000234546	0	EKVX_LUNG	LUAD
ENSG00000224818	0	EKVX_LUNG	LUAD
ENSG00000224666	0	EKVX_LUNG	LUAD
ENSG00000248429	0	EKVX_LUNG	LUAD
ENSG00000225511	0	EKVX_LUNG	LUAD
ENSG00000253878	0	EKVX_LUNG	LUAD
ENSG00000262445	0	EKVX_LUNG	LUAD
ENSG00000268355	0	EKVX_LUNG	LUAD
ENSG00000272081	0	EKVX_LUNG	LUAD
ENSG00000268812	0	EKVX_LUNG	LUAD
ENSG00000263718	0	EKVX_LUNG	LUAD
ENSG00000204666	0	EKVX_LUNG	LUAD
ENSG00000246640	0	EKVX_LUNG	LUAD
ENSG00000268460	0	EKVX_LUNG	LUAD
ENSG00000237886	0.000125091	EKVX_LUNG	LUAD
ENSG00000246640	0	JIMT1_BREAST	BRCA
ENSG00000225511	0	JIMT1_BREAST	BRCA
ENSG00000234546	0	JIMT1_BREAST	BRCA
ENSG00000224818	0	JIMT1_BREAST	BRCA
ENSG00000224592	0	JIMT1_BREAST	BRCA
ENSG00000253878	0.000144085	JIMT1_BREAST	BRCA
ENSG00000268355	0.000168099	JIMT1_BREAST	BRCA
ENSG00000248429	0.000224132	JIMT1_BREAST	BRCA
ENSG00000268460	0.000252149	JIMT1_BREAST	BRCA
ENSG00000226965	0.000403438	JIMT1_BREAST	BRCA
ENSG00000182165	0.000756446	JIMT1_BREAST	BRCA
ENSG00000270605	0.000825214	JIMT1_BREAST	BRCA
ENSG00000237886	0.000853427	JIMT1_BREAST	BRCA
ENSG00000246640	0	CAOV3_OVARY	OV
ENSG00000258602	0	CAOV3_OVARY	OV
ENSG00000253878	0	CAOV3_OVARY	OV
ENSG00000272081	0	CAOV3_OVARY	OV
ENSG00000268355	0	CAOV3_OVARY	OV
ENSG00000248100	0	CAOV3_OVARY	OV
ENSG00000268460	0	CAOV3_OVARY	OV
ENSG00000237886	0	CAOV3_OVARY	OV
ENSG00000268812	0	CAOV3_OVARY	OV
ENSG00000248429	0	CAOV3_OVARY	OV
ENSG00000234546	0	CAOV3_OVARY	OV
ENSG00000224818	8.34794e-05	CAOV3_OVARY	OV
ENSG00000237886	0	NCIH2291_LUNG	LUAD
ENSG00000224666	0	NCIH2291_LUNG	LUAD
ENSG00000234546	0	NCIH2291_LUNG	LUAD
ENSG00000224818	0	NCIH2291_LUNG	LUAD
ENSG00000225511	0	NCIH2291_LUNG	LUAD
ENSG00000262445	0	NCIH2291_LUNG	LUAD
ENSG00000253878	0	NCIH2291_LUNG	LUAD
ENSG00000268355	0	NCIH2291_LUNG	LUAD
ENSG00000272081	0	NCIH2291_LUNG	LUAD
ENSG00000263718	0	NCIH2291_LUNG	LUAD
ENSG00000248429	0	NCIH2291_LUNG	LUAD
ENSG00000204666	0	NCIH2291_LUNG	LUAD
ENSG00000268812	0	NCIH2291_LUNG	LUAD
ENSG00000246640	0	NCIH2291_LUNG	LUAD
ENSG00000268460	0	NCIH2291_LUNG	LUAD
ENSG00000270605	0.000312713	NCIH2291_LUNG	LUAD
ENSG00000255400	0.000706364	NCIH2291_LUNG	LUAD
ENSG00000182165	0.000722715	NCIH2291_LUNG	LUAD
ENSG00000225511	0	TCCSUP_URINARY_TRACT	BLCA
ENSG00000248429	0	TCCSUP_URINARY_TRACT	BLCA
ENSG00000254951	0	TCCSUP_URINARY_TRACT	BLCA
ENSG00000225511	0	HMC18_BREAST	BRCA
ENSG00000224818	0	HMC18_BREAST	BRCA
ENSG00000268460	0	HMC18_BREAST	BRCA
ENSG00000224592	0	HMC18_BREAST	BRCA
ENSG00000253878	0.000125909	HMC18_BREAST	BRCA
ENSG00000268355	0.000143896	HMC18_BREAST	BRCA
ENSG00000246640	0.000167878	HMC18_BREAST	BRCA
ENSG00000234546	0.000201454	HMC18_BREAST	BRCA
ENSG00000248429	0.000335757	HMC18_BREAST	BRCA
ENSG00000226965	0.000906543	HMC18_BREAST	BRCA
ENSG00000225511	0	HT1376_URINARY_TRACT	BLCA
ENSG00000268460	0	HT1376_URINARY_TRACT	BLCA
ENSG00000248429	0	HT1376_URINARY_TRACT	BLCA
ENSG00000254951	0	HT1376_URINARY_TRACT	BLCA
ENSG00000248429	0	HCC202_BREAST	BRCA
ENSG00000224592	0	HCC202_BREAST	BRCA
ENSG00000253878	0	HCC202_BREAST	BRCA
ENSG00000268355	0	HCC202_BREAST	BRCA
ENSG00000246640	0	HCC202_BREAST	BRCA
ENSG00000225511	0	HCC202_BREAST	BRCA
ENSG00000234546	0	HCC202_BREAST	BRCA
ENSG00000224818	0	HCC202_BREAST	BRCA
ENSG00000268460	0	HCC202_BREAST	BRCA
ENSG00000226965	0.000201878	HCC202_BREAST	BRCA
ENSG00000272081	0	PECAPJ41CLONED2_UPPER_AERODIGESTIVE_TRACT	HNSC
ENSG00000248429	0.000335566	PECAPJ41CLONED2_UPPER_AERODIGESTIVE_TRACT	HNSC
ENSG00000268355	0.000503349	PECAPJ41CLONED2_UPPER_AERODIGESTIVE_TRACT	HNSC
ENSG00000268355	0	PECAPJ49_UPPER_AERODIGESTIVE_TRACT	HNSC
ENSG00000272081	0	PECAPJ49_UPPER_AERODIGESTIVE_TRACT	HNSC
ENSG00000258602	0	SNU601_STOMACH	STAD
ENSG00000224818	0	SNU601_STOMACH	STAD
ENSG00000182165	0	SNU601_STOMACH	STAD
ENSG00000253878	0	SNU601_STOMACH	STAD
ENSG00000237886	0	SNU601_STOMACH	STAD
ENSG00000248429	0	SNU601_STOMACH	STAD
ENSG00000272081	0.000137769	SNU601_STOMACH	STAD
ENSG00000268355	0	A253_SALIVARY_GLAND	HNSC
ENSG00000248429	0	A253_SALIVARY_GLAND	HNSC
ENSG00000272081	0	A253_SALIVARY_GLAND	HNSC
ENSG00000237886	0	GSS_STOMACH	STAD
ENSG00000248429	0	GSS_STOMACH	STAD
ENSG00000268355	0.000121304	GSS_STOMACH	STAD
ENSG00000182165	0.000138633	GSS_STOMACH	STAD
ENSG00000224818	0.000161739	GSS_STOMACH	STAD
ENSG00000258602	0.000194087	GSS_STOMACH	STAD
ENSG00000272081	0.000242609	GSS_STOMACH	STAD
ENSG00000253878	0.000323478	GSS_STOMACH	STAD
ENSG00000268460	0	JMSU1_URINARY_TRACT	BLCA
ENSG00000248429	0	JMSU1_URINARY_TRACT	BLCA
ENSG00000254951	0	JMSU1_URINARY_TRACT	BLCA
ENSG00000225511	0.000758597	JMSU1_URINARY_TRACT	BLCA
ENSG00000237886	0	A427_LUNG	LUAD
ENSG00000255400	0	A427_LUNG	LUAD
ENSG00000234546	0	A427_LUNG	LUAD
ENSG00000224818	0	A427_LUNG	LUAD
ENSG00000225511	0	A427_LUNG	LUAD
ENSG00000262445	0	A427_LUNG	LUAD
ENSG00000253878	0	A427_LUNG	LUAD
ENSG00000272081	0	A427_LUNG	LUAD
ENSG00000248429	0	A427_LUNG	LUAD
ENSG00000263718	0	A427_LUNG	LUAD
ENSG00000268355	0	A427_LUNG	LUAD
ENSG00000268812	0	A427_LUNG	LUAD
ENSG00000204666	0	A427_LUNG	LUAD
ENSG00000246640	0	A427_LUNG	LUAD
ENSG00000268460	0	A427_LUNG	LUAD
ENSG00000224666	0.000375717	A427_LUNG	LUAD
ENSG00000182165	0.000825105	A427_LUNG	LUAD
ENSG00000253878	0	MKN74_STOMACH	STAD
ENSG00000182165	0	MKN74_STOMACH	STAD
ENSG00000237886	0	MKN74_STOMACH	STAD
ENSG00000248429	0	MKN74_STOMACH	STAD
ENSG00000258602	0.000192666	MKN74_STOMACH	STAD
ENSG00000272081	0.000275237	MKN74_STOMACH	STAD
ENSG00000224818	0.00032111	MKN74_STOMACH	STAD
ENSG00000248429	0	YD38_UPPER_AERODIGESTIVE_TRACT	HNSC
ENSG00000268355	0	YD38_UPPER_AERODIGESTIVE_TRACT	HNSC
ENSG00000272081	0	YD38_UPPER_AERODIGESTIVE_TRACT	HNSC
ENSG00000253878	0	SH10TC_STOMACH	STAD
ENSG00000224818	0	SH10TC_STOMACH	STAD
ENSG00000258602	0	SH10TC_STOMACH	STAD
ENSG00000182165	0	SH10TC_STOMACH	STAD
ENSG00000237886	0	SH10TC_STOMACH	STAD
ENSG00000248429	0	SH10TC_STOMACH	STAD
ENSG00000272081	0.000258214	SH10TC_STOMACH	STAD
ENSG00000248100	0.000903751	SH10TC_STOMACH	STAD
ENSG00000224818	0	WM983B_SKIN	SKCM
ENSG00000234546	0	WM983B_SKIN	SKCM
ENSG00000182165	0	WM983B_SKIN	SKCM
ENSG00000224666	0	WM983B_SKIN	SKCM
ENSG00000272081	0	WM983B_SKIN	SKCM
ENSG00000225511	0.00016149	WM983B_SKIN	SKCM
ENSG00000225511	0	NCIH1648_LUNG	LUAD
ENSG00000224818	0	NCIH1648_LUNG	LUAD
ENSG00000268355	0	NCIH1648_LUNG	LUAD
ENSG00000248429	0	NCIH1648_LUNG	LUAD
ENSG00000262445	0	NCIH1648_LUNG	LUAD
ENSG00000272081	0	NCIH1648_LUNG	LUAD
ENSG00000253878	0	NCIH1648_LUNG	LUAD
ENSG00000263718	0	NCIH1648_LUNG	LUAD
ENSG00000268460	0	NCIH1648_LUNG	LUAD
ENSG00000268812	0	NCIH1648_LUNG	LUAD
ENSG00000204666	0	NCIH1648_LUNG	LUAD
ENSG00000246640	0	NCIH1648_LUNG	LUAD
ENSG00000224666	6.67213e-05	NCIH1648_LUNG	LUAD
ENSG00000237886	7.14871e-05	NCIH1648_LUNG	LUAD
ENSG00000234546	7.69861e-05	NCIH1648_LUNG	LUAD
ENSG00000234546	0	MDAMB231_BREAST	BRCA
ENSG00000225511	0	MDAMB231_BREAST	BRCA
ENSG00000224818	0	MDAMB231_BREAST	BRCA
ENSG00000268460	0.000126058	MDAMB231_BREAST	BRCA
ENSG00000253878	0.000144066	MDAMB231_BREAST	BRCA
ENSG00000268355	0.000168077	MDAMB231_BREAST	BRCA
ENSG00000246640	0.000201692	MDAMB231_BREAST	BRCA
ENSG00000248429	0.000224103	MDAMB231_BREAST	BRCA
ENSG00000224592	0.000252116	MDAMB231_BREAST	BRCA
ENSG00000226965	0.000504231	MDAMB231_BREAST	BRCA
ENSG00000272081	0	BICR56_UPPER_AERODIGESTIVE_TRACT	HNSC
ENSG00000248429	0.000928038	BICR56_UPPER_AERODIGESTIVE_TRACT	HNSC
ENSG00000272081	0	HSC3_UPPER_AERODIGESTIVE_TRACT	HNSC
ENSG00000237886	0	NCIH2023_LUNG	LUAD
ENSG00000234546	0	NCIH2023_LUNG	LUAD
ENSG00000224666	0	NCIH2023_LUNG	LUAD
ENSG00000224818	0	NCIH2023_LUNG	LUAD
ENSG00000225511	0	NCIH2023_LUNG	LUAD
ENSG00000262445	0	NCIH2023_LUNG	LUAD
ENSG00000268812	0	NCIH2023_LUNG	LUAD
ENSG00000268355	0	NCIH2023_LUNG	LUAD
ENSG00000253878	0	NCIH2023_LUNG	LUAD
ENSG00000248429	0	NCIH2023_LUNG	LUAD
ENSG00000263718	0	NCIH2023_LUNG	LUAD
ENSG00000272081	0	NCIH2023_LUNG	LUAD
ENSG00000204666	0	NCIH2023_LUNG	LUAD
ENSG00000246640	0	NCIH2023_LUNG	LUAD
ENSG00000268460	0	NCIH2023_LUNG	LUAD
ENSG00000255400	0.000562986	NCIH2023_LUNG	LUAD
ENSG00000268355	0.000288094	CAMA1_BREAST	BRCA
ENSG00000225511	0.00033611	CAMA1_BREAST	BRCA
ENSG00000246640	0.000403332	CAMA1_BREAST	BRCA
ENSG00000248429	0.000448147	CAMA1_BREAST	BRCA
ENSG00000253878	0.000504165	CAMA1_BREAST	BRCA
ENSG00000268460	0.000504165	CAMA1_BREAST	BRCA
ENSG00000234546	0.00067222	CAMA1_BREAST	BRCA
ENSG00000224666	0	NCIH2126_LUNG	LUAD
ENSG00000237886	0	NCIH2126_LUNG	LUAD
ENSG00000234546	0	NCIH2126_LUNG	LUAD
ENSG00000225511	0	NCIH2126_LUNG	LUAD
ENSG00000224818	0	NCIH2126_LUNG	LUAD
ENSG00000248429	0	NCIH2126_LUNG	LUAD
ENSG00000253878	0	NCIH2126_LUNG	LUAD
ENSG00000268355	0	NCIH2126_LUNG	LUAD
ENSG00000263718	0	NCIH2126_LUNG	LUAD
ENSG00000272081	0	NCIH2126_LUNG	LUAD
ENSG00000262445	0	NCIH2126_LUNG	LUAD
ENSG00000268812	0	NCIH2126_LUNG	LUAD
ENSG00000246640	0	NCIH2126_LUNG	LUAD
ENSG00000204666	0	NCIH2126_LUNG	LUAD
ENSG00000268460	0	NCIH2126_LUNG	LUAD
ENSG00000255400	0.000500432	NCIH2126_LUNG	LUAD
ENSG00000182165	0.000706493	NCIH2126_LUNG	LUAD
ENSG00000270605	0.000889657	NCIH2126_LUNG	LUAD
ENSG00000224666	0	LXF289_LUNG	LUAD
ENSG00000255400	0	LXF289_LUNG	LUAD
ENSG00000237886	0	LXF289_LUNG	LUAD
ENSG00000234546	0	LXF289_LUNG	LUAD
ENSG00000224818	0	LXF289_LUNG	LUAD
ENSG00000262445	0	LXF289_LUNG	LUAD
ENSG00000253878	0	LXF289_LUNG	LUAD
ENSG00000268355	0	LXF289_LUNG	LUAD
ENSG00000272081	0	LXF289_LUNG	LUAD
ENSG00000248429	0	LXF289_LUNG	LUAD
ENSG00000225511	0	LXF289_LUNG	LUAD
ENSG00000263718	0	LXF289_LUNG	LUAD
ENSG00000268812	0	LXF289_LUNG	LUAD
ENSG00000204666	0	LXF289_LUNG	LUAD
ENSG00000246640	0	LXF289_LUNG	LUAD
ENSG00000268460	0	LXF289_LUNG	LUAD
ENSG00000182165	0.000588878	LXF289_LUNG	LUAD
ENSG00000270605	0.000611779	LXF289_LUNG	LUAD
ENSG00000182165	0	A2058_SKIN	SKCM
ENSG00000224666	0	A2058_SKIN	SKCM
ENSG00000224818	0	A2058_SKIN	SKCM
ENSG00000272081	0	A2058_SKIN	SKCM
ENSG00000225511	0.000483715	A2058_SKIN	SKCM
ENSG00000234546	0.000580458	A2058_SKIN	SKCM
ENSG00000268355	0.00096743	A2058_SKIN	SKCM
ENSG00000237886	0	RERFLCAD1_LUNG	LUAD
ENSG00000234546	0	RERFLCAD1_LUNG	LUAD
ENSG00000225511	0	RERFLCAD1_LUNG	LUAD
ENSG00000224818	0	RERFLCAD1_LUNG	LUAD
ENSG00000224666	0	RERFLCAD1_LUNG	LUAD
ENSG00000248429	0	RERFLCAD1_LUNG	LUAD
ENSG00000268355	0	RERFLCAD1_LUNG	LUAD
ENSG00000253878	0	RERFLCAD1_LUNG	LUAD
ENSG00000268812	0	RERFLCAD1_LUNG	LUAD
ENSG00000263718	0	RERFLCAD1_LUNG	LUAD
ENSG00000204666	0	RERFLCAD1_LUNG	LUAD
ENSG00000272081	0	RERFLCAD1_LUNG	LUAD
ENSG00000262445	0	RERFLCAD1_LUNG	LUAD
ENSG00000246640	0	RERFLCAD1_LUNG	LUAD
ENSG00000268460	0	RERFLCAD1_LUNG	LUAD
ENSG00000182165	0.000250136	RERFLCAD1_LUNG	LUAD
ENSG00000270605	0.000722616	RERFLCAD1_LUNG	LUAD
ENSG00000255400	0.000765123	RERFLCAD1_LUNG	LUAD
ENSG00000253878	0	KATOIII_STOMACH	STAD
ENSG00000224818	0	KATOIII_STOMACH	STAD
ENSG00000182165	0	KATOIII_STOMACH	STAD
ENSG00000258602	0	KATOIII_STOMACH	STAD
ENSG00000255400	0	KATOIII_STOMACH	STAD
ENSG00000237886	0	KATOIII_STOMACH	STAD
ENSG00000248429	0	KATOIII_STOMACH	STAD
ENSG00000272081	0.000128238	KATOIII_STOMACH	STAD
ENSG00000272081	0	BICR22_UPPER_AERODIGESTIVE_TRACT	HNSC
ENSG00000268355	0.00048298	BICR22_UPPER_AERODIGESTIVE_TRACT	HNSC
ENSG00000246640	0	MCAS_OVARY	OV
ENSG00000237886	0	MCAS_OVARY	OV
ENSG00000258602	0	MCAS_OVARY	OV
ENSG00000268355	0	MCAS_OVARY	OV
ENSG00000248100	0	MCAS_OVARY	OV
ENSG00000268460	0	MCAS_OVARY	OV
ENSG00000253878	0	MCAS_OVARY	OV
ENSG00000268812	0	MCAS_OVARY	OV
ENSG00000272081	0	MCAS_OVARY	OV
ENSG00000248429	0	MCAS_OVARY	OV
ENSG00000234546	0	MCAS_OVARY	OV
ENSG00000224818	0.000584151	MCAS_OVARY	OV
ENSG00000225511	0	HS695T_SKIN	SKCM
ENSG00000234546	0	HS695T_SKIN	SKCM
ENSG00000224666	0	HS695T_SKIN	SKCM
ENSG00000182165	0	HS695T_SKIN	SKCM
ENSG00000224818	0	HS695T_SKIN	SKCM
ENSG00000272081	0	HS695T_SKIN	SKCM
ENSG00000237886	0.000876991	HS695T_SKIN	SKCM
ENSG00000234546	0	HS936T_SKIN	SKCM
ENSG00000225511	0	HS936T_SKIN	SKCM
ENSG00000182165	0	HS936T_SKIN	SKCM
ENSG00000224818	0	HS936T_SKIN	SKCM
ENSG00000224666	0	HS936T_SKIN	SKCM
ENSG00000272081	0	HS936T_SKIN	SKCM
ENSG00000237512	0.000486145	HS936T_SKIN	SKCM
ENSG00000260193	0.000555594	HS936T_SKIN	SKCM
ENSG00000225511	0	BFTC905_URINARY_TRACT	BLCA
ENSG00000248429	0	BFTC905_URINARY_TRACT	BLCA
ENSG00000254951	0	BFTC905_URINARY_TRACT	BLCA
ENSG00000234546	0	COLO679_SKIN	SKCM
ENSG00000182165	0	COLO679_SKIN	SKCM
ENSG00000224666	0	COLO679_SKIN	SKCM
ENSG00000224818	0	COLO679_SKIN	SKCM
ENSG00000272081	0	COLO679_SKIN	SKCM
ENSG00000225511	0.000161264	COLO679_SKIN	SKCM
ENSG00000237512	0.00041468	COLO679_SKIN	SKCM
ENSG00000260193	0.000725689	COLO679_SKIN	SKCM
ENSG00000234546	0	SKMEL30_SKIN	SKCM
ENSG00000225511	0	SKMEL30_SKIN	SKCM
ENSG00000224666	0	SKMEL30_SKIN	SKCM
ENSG00000182165	0	SKMEL30_SKIN	SKCM
ENSG00000224818	0	SKMEL30_SKIN	SKCM
ENSG00000272081	0	SKMEL30_SKIN	SKCM
ENSG00000260193	0.000419141	SKMEL30_SKIN	SKCM
ENSG00000270605	0.000977995	SKMEL30_SKIN	SKCM
ENSG00000237886	0	SKOV3_OVARY	OV
ENSG00000246640	0	SKOV3_OVARY	OV
ENSG00000268355	0	SKOV3_OVARY	OV
ENSG00000248100	0	SKOV3_OVARY	OV
ENSG00000253878	0	SKOV3_OVARY	OV
ENSG00000258602	0	SKOV3_OVARY	OV
ENSG00000268812	0	SKOV3_OVARY	OV
ENSG00000268460	0	SKOV3_OVARY	OV
ENSG00000272081	0	SKOV3_OVARY	OV
ENSG00000248429	0	SKOV3_OVARY	OV
ENSG00000234546	0	SKOV3_OVARY	OV
ENSG00000224818	0.000166834	SKOV3_OVARY	OV
ENSG00000224666	0	SKMEL24_SKIN	SKCM
ENSG00000272081	0	SKMEL24_SKIN	SKCM
ENSG00000182165	0.000509903	SKMEL24_SKIN	SKCM
ENSG00000224818	0.00067987	SKMEL24_SKIN	SKCM
ENSG00000225511	0.000815845	SKMEL24_SKIN	SKCM
ENSG00000234546	0	WM793_SKIN	SKCM
ENSG00000224666	0	WM793_SKIN	SKCM
ENSG00000225511	0	WM793_SKIN	SKCM
ENSG00000182165	0	WM793_SKIN	SKCM
ENSG00000224818	0	WM793_SKIN	SKCM
ENSG00000272081	0	WM793_SKIN	SKCM
ENSG00000204666	0	HEC50B_ENDOMETRIUM	UCEC
ENSG00000248429	0	HEC50B_ENDOMETRIUM	UCEC
ENSG00000237886	0	HEC50B_ENDOMETRIUM	UCEC
ENSG00000182165	0	HEC50B_ENDOMETRIUM	UCEC
ENSG00000272081	0	CAL27_UPPER_AERODIGESTIVE_TRACT	HNSC
ENSG00000248429	0.000322161	CAL27_UPPER_AERODIGESTIVE_TRACT	HNSC
ENSG00000268355	0.000483241	CAL27_UPPER_AERODIGESTIVE_TRACT	HNSC
ENSG00000225511	0	UMUC1_URINARY_TRACT	BLCA
ENSG00000268460	0	UMUC1_URINARY_TRACT	BLCA
ENSG00000248429	0	UMUC1_URINARY_TRACT	BLCA
ENSG00000254951	0	UMUC1_URINARY_TRACT	BLCA
ENSG00000254951	0	SCABER_URINARY_TRACT	BLCA
ENSG00000248429	0	SCABER_URINARY_TRACT	BLCA
ENSG00000225511	0	NCIH2087_LUNG	LUAD
ENSG00000234546	0	NCIH2087_LUNG	LUAD
ENSG00000224666	0	NCIH2087_LUNG	LUAD
ENSG00000224818	0	NCIH2087_LUNG	LUAD
ENSG00000263718	0	NCIH2087_LUNG	LUAD
ENSG00000272081	0	NCIH2087_LUNG	LUAD
ENSG00000268355	0	NCIH2087_LUNG	LUAD
ENSG00000248429	0	NCIH2087_LUNG	LUAD
ENSG00000253878	0	NCIH2087_LUNG	LUAD
ENSG00000262445	0	NCIH2087_LUNG	LUAD
ENSG00000268812	0	NCIH2087_LUNG	LUAD
ENSG00000246640	0	NCIH2087_LUNG	LUAD
ENSG00000204666	0	NCIH2087_LUNG	LUAD
ENSG00000268460	0	NCIH2087_LUNG	LUAD
ENSG00000237886	6.68338e-05	NCIH2087_LUNG	LUAD
ENSG00000270605	0.000689223	NCIH2087_LUNG	LUAD
ENSG00000182165	0.000766622	NCIH2087_LUNG	LUAD
ENSG00000248429	0	FADU_UPPER_AERODIGESTIVE_TRACT	HNSC
ENSG00000268355	0	FADU_UPPER_AERODIGESTIVE_TRACT	HNSC
ENSG00000272081	0	FADU_UPPER_AERODIGESTIVE_TRACT	HNSC
ENSG00000230098	0.00096652	FADU_UPPER_AERODIGESTIVE_TRACT	HNSC
ENSG00000272081	0	HGC27_STOMACH	STAD
ENSG00000182165	0	HGC27_STOMACH	STAD
ENSG00000224818	0	HGC27_STOMACH	STAD
ENSG00000253878	0	HGC27_STOMACH	STAD
ENSG00000258602	0	HGC27_STOMACH	STAD
ENSG00000237886	0	HGC27_STOMACH	STAD
ENSG00000248429	0	HGC27_STOMACH	STAD
ENSG00000268355	0.000482191	HGC27_STOMACH	STAD
ENSG00000248429	0	MDAMB468_BREAST	BRCA
ENSG00000253878	0	MDAMB468_BREAST	BRCA
ENSG00000224592	0	MDAMB468_BREAST	BRCA
ENSG00000268355	0	MDAMB468_BREAST	BRCA
ENSG00000246640	0	MDAMB468_BREAST	BRCA
ENSG00000225511	0	MDAMB468_BREAST	BRCA
ENSG00000234546	0	MDAMB468_BREAST	BRCA
ENSG00000224818	0	MDAMB468_BREAST	BRCA
ENSG00000268460	0	MDAMB468_BREAST	BRCA
ENSG00000226965	0.000101077	MDAMB468_BREAST	BRCA
ENSG00000270605	0.000551327	MDAMB468_BREAST	BRCA
ENSG00000237886	0.000758075	MDAMB468_BREAST	BRCA
ENSG00000237886	0	MORCPR_LUNG	LUAD
ENSG00000234546	0	MORCPR_LUNG	LUAD
ENSG00000224666	0	MORCPR_LUNG	LUAD
ENSG00000224818	0	MORCPR_LUNG	LUAD
ENSG00000225511	0	MORCPR_LUNG	LUAD
ENSG00000262445	0	MORCPR_LUNG	LUAD
ENSG00000272081	0	MORCPR_LUNG	LUAD
ENSG00000253878	0	MORCPR_LUNG	LUAD
ENSG00000248429	0	MORCPR_LUNG	LUAD
ENSG00000268355	0	MORCPR_LUNG	LUAD
ENSG00000263718	0	MORCPR_LUNG	LUAD
ENSG00000268812	0	MORCPR_LUNG	LUAD
ENSG00000204666	0	MORCPR_LUNG	LUAD
ENSG00000246640	0	MORCPR_LUNG	LUAD
ENSG00000268460	0	MORCPR_LUNG	LUAD
ENSG00000255400	0.000125182	MORCPR_LUNG	LUAD
ENSG00000270605	0.000530183	MORCPR_LUNG	LUAD
ENSG00000182165	0.000612001	MORCPR_LUNG	LUAD
ENSG00000248429	0	CAL51_BREAST	BRCA
ENSG00000253878	0	CAL51_BREAST	BRCA
ENSG00000246640	0	CAL51_BREAST	BRCA
ENSG00000224592	0	CAL51_BREAST	BRCA
ENSG00000268355	0	CAL51_BREAST	BRCA
ENSG00000225511	0	CAL51_BREAST	BRCA
ENSG00000268460	0	CAL51_BREAST	BRCA
ENSG00000234546	0	CAL51_BREAST	BRCA
ENSG00000224818	0	CAL51_BREAST	BRCA
ENSG00000226965	0.000302645	CAL51_BREAST	BRCA
ENSG00000248429	0	HCC1954_BREAST	BRCA
ENSG00000268355	0	HCC1954_BREAST	BRCA
ENSG00000253878	0	HCC1954_BREAST	BRCA
ENSG00000268460	0	HCC1954_BREAST	BRCA
ENSG00000225511	0	HCC1954_BREAST	BRCA
ENSG00000246640	0	HCC1954_BREAST	BRCA
ENSG00000234546	0	HCC1954_BREAST	BRCA
ENSG00000224818	0	HCC1954_BREAST	BRCA
ENSG00000224592	0.000112352	HCC1954_BREAST	BRCA
ENSG00000226965	0.000202233	HCC1954_BREAST	BRCA
ENSG00000270605	0.000275773	HCC1954_BREAST	BRCA
ENSG00000249306	0.000288905	HCC1954_BREAST	BRCA
ENSG00000182165	0.000311128	HCC1954_BREAST	BRCA
ENSG00000237886	0.000337056	HCC1954_BREAST	BRCA
ENSG00000230098	0.000404467	HCC1954_BREAST	BRCA
ENSG00000237886	0	HOP62_LUNG	LUAD
ENSG00000255400	0	HOP62_LUNG	LUAD
ENSG00000224666	0	HOP62_LUNG	LUAD
ENSG00000234546	0	HOP62_LUNG	LUAD
ENSG00000224818	0	HOP62_LUNG	LUAD
ENSG00000225511	0	HOP62_LUNG	LUAD
ENSG00000248429	0	HOP62_LUNG	LUAD
ENSG00000268355	0	HOP62_LUNG	LUAD
ENSG00000253878	0	HOP62_LUNG	LUAD
ENSG00000268812	0	HOP62_LUNG	LUAD
ENSG00000272081	0	HOP62_LUNG	LUAD
ENSG00000262445	0	HOP62_LUNG	LUAD
ENSG00000263718	0	HOP62_LUNG	LUAD
ENSG00000204666	0	HOP62_LUNG	LUAD
ENSG00000246640	0	HOP62_LUNG	LUAD
ENSG00000268460	0	HOP62_LUNG	LUAD
ENSG00000182165	0.000530111	HOP62_LUNG	LUAD
ENSG00000270605	0.000778804	HOP62_LUNG	LUAD
ENSG00000225511	0	KMBC2_URINARY_TRACT	BLCA
ENSG00000248429	0	KMBC2_URINARY_TRACT	BLCA
ENSG00000254951	0	KMBC2_URINARY_TRACT	BLCA
ENSG00000268460	0.000245348	KMBC2_URINARY_TRACT	BLCA
ENSG00000237886	0	NCIH1568_LUNG	LUAD
ENSG00000234546	0	NCIH1568_LUNG	LUAD
ENSG00000225511	0	NCIH1568_LUNG	LUAD
ENSG00000248429	0	NCIH1568_LUNG	LUAD
ENSG00000224818	0	NCIH1568_LUNG	LUAD
ENSG00000262445	0	NCIH1568_LUNG	LUAD
ENSG00000253878	0	NCIH1568_LUNG	LUAD
ENSG00000263718	0	NCIH1568_LUNG	LUAD
ENSG00000272081	0	NCIH1568_LUNG	LUAD
ENSG00000268355	0	NCIH1568_LUNG	LUAD
ENSG00000268812	0	NCIH1568_LUNG	LUAD
ENSG00000246640	0	NCIH1568_LUNG	LUAD
ENSG00000204666	0	NCIH1568_LUNG	LUAD
ENSG00000268460	0	NCIH1568_LUNG	LUAD
ENSG00000255400	0.0004004	NCIH1568_LUNG	LUAD
ENSG00000182165	0.000412177	NCIH1568_LUNG	LUAD
ENSG00000224666	0.000437938	NCIH1568_LUNG	LUAD
ENSG00000237512	0.000444889	NCIH1568_LUNG	LUAD
ENSG00000270605	0.000632211	NCIH1568_LUNG	LUAD
ENSG00000255400	0	HCC515_LUNG	LUAD
ENSG00000237886	0	HCC515_LUNG	LUAD
ENSG00000234546	0	HCC515_LUNG	LUAD
ENSG00000224818	0	HCC515_LUNG	LUAD
ENSG00000225511	0	HCC515_LUNG	LUAD
ENSG00000224666	0	HCC515_LUNG	LUAD
ENSG00000262445	0	HCC515_LUNG	LUAD
ENSG00000253878	0	HCC515_LUNG	LUAD
ENSG00000272081	0	HCC515_LUNG	LUAD
ENSG00000248429	0	HCC515_LUNG	LUAD
ENSG00000268812	0	HCC515_LUNG	LUAD
ENSG00000263718	0	HCC515_LUNG	LUAD
ENSG00000268355	0	HCC515_LUNG	LUAD
ENSG00000204666	0	HCC515_LUNG	LUAD
ENSG00000268460	0	HCC515_LUNG	LUAD
ENSG00000246640	0	HCC515_LUNG	LUAD
ENSG00000182165	0.00076589	HCC515_LUNG	LUAD
ENSG00000268355	0	MDAMB415_BREAST	BRCA
ENSG00000268460	0	MDAMB415_BREAST	BRCA
ENSG00000246640	0	MDAMB415_BREAST	BRCA
ENSG00000225511	0	MDAMB415_BREAST	BRCA
ENSG00000234546	0	MDAMB415_BREAST	BRCA
ENSG00000224818	0	MDAMB415_BREAST	BRCA
ENSG00000224592	0	MDAMB415_BREAST	BRCA
ENSG00000248429	0.000112022	MDAMB415_BREAST	BRCA
ENSG00000253878	0.000126025	MDAMB415_BREAST	BRCA
ENSG00000272081	0	AGS_STOMACH	STAD
ENSG00000258602	0	AGS_STOMACH	STAD
ENSG00000182165	0	AGS_STOMACH	STAD
ENSG00000253878	0	AGS_STOMACH	STAD
ENSG00000224818	0	AGS_STOMACH	STAD
ENSG00000237886	0	AGS_STOMACH	STAD
ENSG00000248429	0	AGS_STOMACH	STAD
ENSG00000255400	0.000112787	AGS_STOMACH	STAD
ENSG00000268355	0.00060153	AGS_STOMACH	STAD
ENSG00000234546	0	MELJUSO_SKIN	SKCM
ENSG00000224666	0	MELJUSO_SKIN	SKCM
ENSG00000224818	0	MELJUSO_SKIN	SKCM
ENSG00000182165	0	MELJUSO_SKIN	SKCM
ENSG00000272081	0	MELJUSO_SKIN	SKCM
ENSG00000225511	0.000484262	MELJUSO_SKIN	SKCM
ENSG00000234546	0	IGR1_SKIN	SKCM
ENSG00000182165	0	IGR1_SKIN	SKCM
ENSG00000224818	0	IGR1_SKIN	SKCM
ENSG00000224666	0	IGR1_SKIN	SKCM
ENSG00000272081	0	IGR1_SKIN	SKCM
ENSG00000225511	0.000170462	IGR1_SKIN	SKCM
ENSG00000225511	0	MDAMB435S_SKIN	SKCM
ENSG00000234546	0	MDAMB435S_SKIN	SKCM
ENSG00000182165	0	MDAMB435S_SKIN	SKCM
ENSG00000224666	0	MDAMB435S_SKIN	SKCM
ENSG00000224818	0	MDAMB435S_SKIN	SKCM
ENSG00000272081	0	MDAMB435S_SKIN	SKCM
ENSG00000268355	0.000831191	MDAMB435S_SKIN	SKCM
ENSG00000268355	0	TOV21G_OVARY	OV
ENSG00000246640	0	TOV21G_OVARY	OV
ENSG00000253878	0	TOV21G_OVARY	OV
ENSG00000248100	0	TOV21G_OVARY	OV
ENSG00000237886	0	TOV21G_OVARY	OV
ENSG00000268460	0	TOV21G_OVARY	OV
ENSG00000272081	0	TOV21G_OVARY	OV
ENSG00000258602	0	TOV21G_OVARY	OV
ENSG00000268812	0	TOV21G_OVARY	OV
ENSG00000248429	0	TOV21G_OVARY	OV
ENSG00000234546	0	TOV21G_OVARY	OV
ENSG00000224818	0.000166867	TOV21G_OVARY	OV
ENSG00000248429	0	NCIH1793_LUNG	LUAD
ENSG00000262445	0	NCIH1793_LUNG	LUAD
ENSG00000225511	0	NCIH1793_LUNG	LUAD
ENSG00000253878	0	NCIH1793_LUNG	LUAD
ENSG00000272081	0	NCIH1793_LUNG	LUAD
ENSG00000268355	0	NCIH1793_LUNG	LUAD
ENSG00000268812	0	NCIH1793_LUNG	LUAD
ENSG00000263718	0	NCIH1793_LUNG	LUAD
ENSG00000204666	0	NCIH1793_LUNG	LUAD
ENSG00000246640	0	NCIH1793_LUNG	LUAD
ENSG00000268460	0	NCIH1793_LUNG	LUAD
ENSG00000237886	7.14838e-05	NCIH1793_LUNG	LUAD
ENSG00000234546	7.69826e-05	NCIH1793_LUNG	LUAD
ENSG00000224818	8.33978e-05	NCIH1793_LUNG	LUAD
ENSG00000224666	0.000200155	NCIH1793_LUNG	LUAD
ENSG00000255400	0.000437838	NCIH1793_LUNG	LUAD
ENSG00000268460	0	647V_URINARY_TRACT	BLCA
ENSG00000225511	0	647V_URINARY_TRACT	BLCA
ENSG00000248429	0	647V_URINARY_TRACT	BLCA
ENSG00000254951	0	647V_URINARY_TRACT	BLCA
ENSG00000224818	0	SNU719_STOMACH	STAD
ENSG00000182165	0	SNU719_STOMACH	STAD
ENSG00000272081	0	SNU719_STOMACH	STAD
ENSG00000253878	0	SNU719_STOMACH	STAD
ENSG00000258602	0	SNU719_STOMACH	STAD
ENSG00000237886	0	SNU719_STOMACH	STAD
ENSG00000248429	0	SNU719_STOMACH	STAD
ENSG00000234546	0	WM88_SKIN	SKCM
ENSG00000225511	0	WM88_SKIN	SKCM
ENSG00000224818	0	WM88_SKIN	SKCM
ENSG00000182165	0	WM88_SKIN	SKCM
ENSG00000224666	0	WM88_SKIN	SKCM
ENSG00000272081	0	WM88_SKIN	SKCM
ENSG00000260193	0.000416741	WM88_SKIN	SKCM
ENSG00000237886	0	NCIH23_LUNG	LUAD
ENSG00000224666	0	NCIH23_LUNG	LUAD
ENSG00000234546	0	NCIH23_LUNG	LUAD
ENSG00000225511	0	NCIH23_LUNG	LUAD
ENSG00000224818	0	NCIH23_LUNG	LUAD
ENSG00000248429	0	NCIH23_LUNG	LUAD
ENSG00000262445	0	NCIH23_LUNG	LUAD
ENSG00000272081	0	NCIH23_LUNG	LUAD
ENSG00000253878	0	NCIH23_LUNG	LUAD
ENSG00000268355	0	NCIH23_LUNG	LUAD
ENSG00000263718	0	NCIH23_LUNG	LUAD
ENSG00000268812	0	NCIH23_LUNG	LUAD
ENSG00000204666	0	NCIH23_LUNG	LUAD
ENSG00000246640	0	NCIH23_LUNG	LUAD
ENSG00000268460	0	NCIH23_LUNG	LUAD
ENSG00000255400	0.000375273	NCIH23_LUNG	LUAD
ENSG00000182165	0.000765262	NCIH23_LUNG	LUAD
ENSG00000225511	0	5637_URINARY_TRACT	BLCA
ENSG00000248429	0	5637_URINARY_TRACT	BLCA
ENSG00000254951	0	5637_URINARY_TRACT	BLCA
ENSG00000268460	0.000262172	5637_URINARY_TRACT	BLCA
ENSG00000237886	0.000419476	5637_URINARY_TRACT	BLCA
ENSG00000237886	0	ES2_OVARY	OV
ENSG00000268355	0	ES2_OVARY	OV
ENSG00000246640	0	ES2_OVARY	OV
ENSG00000253878	0	ES2_OVARY	OV
ENSG00000248100	0	ES2_OVARY	OV
ENSG00000268460	0	ES2_OVARY	OV
ENSG00000258602	0	ES2_OVARY	OV
ENSG00000272081	0	ES2_OVARY	OV
ENSG00000268812	0	ES2_OVARY	OV
ENSG00000248429	0	ES2_OVARY	OV
ENSG00000234546	0	ES2_OVARY	OV
ENSG00000224818	0.000417209	ES2_OVARY	OV
ENSG00000253878	0	MDAMB453_BREAST	BRCA
ENSG00000246640	0	MDAMB453_BREAST	BRCA
ENSG00000268460	0	MDAMB453_BREAST	BRCA
ENSG00000225511	0	MDAMB453_BREAST	BRCA
ENSG00000268355	0	MDAMB453_BREAST	BRCA
ENSG00000234546	0	MDAMB453_BREAST	BRCA
ENSG00000224818	0	MDAMB453_BREAST	BRCA
ENSG00000224592	0.000112096	MDAMB453_BREAST	BRCA
ENSG00000248429	0.000126108	MDAMB453_BREAST	BRCA
ENSG00000224818	0	NUGC3_STOMACH	STAD
ENSG00000272081	0	NUGC3_STOMACH	STAD
ENSG00000258602	0	NUGC3_STOMACH	STAD
ENSG00000182165	0	NUGC3_STOMACH	STAD
ENSG00000253878	0	NUGC3_STOMACH	STAD
ENSG00000237886	0	NUGC3_STOMACH	STAD
ENSG00000248429	0	NUGC3_STOMACH	STAD
ENSG00000255400	0.000239785	NUGC3_STOMACH	STAD
ENSG00000268355	0.000852569	NUGC3_STOMACH	STAD
ENSG00000248429	0	ESS1_ENDOMETRIUM	UCEC
ENSG00000204666	0	ESS1_ENDOMETRIUM	UCEC
ENSG00000237886	0	ESS1_ENDOMETRIUM	UCEC
ENSG00000182165	0	ESS1_ENDOMETRIUM	UCEC
ENSG00000224818	0	IPC298_SKIN	SKCM
ENSG00000224666	0	IPC298_SKIN	SKCM
ENSG00000272081	0	IPC298_SKIN	SKCM
ENSG00000234546	0.000193986	IPC298_SKIN	SKCM
ENSG00000182165	0.000242483	IPC298_SKIN	SKCM
ENSG00000225511	0.000323311	IPC298_SKIN	SKCM
ENSG00000237886	0	NCIH1573_LUNG	LUAD
ENSG00000234546	0	NCIH1573_LUNG	LUAD
ENSG00000224818	0	NCIH1573_LUNG	LUAD
ENSG00000263718	0	NCIH1573_LUNG	LUAD
ENSG00000262445	0	NCIH1573_LUNG	LUAD
ENSG00000268812	0	NCIH1573_LUNG	LUAD
ENSG00000225511	0	NCIH1573_LUNG	LUAD
ENSG00000253878	0	NCIH1573_LUNG	LUAD
ENSG00000272081	0	NCIH1573_LUNG	LUAD
ENSG00000248429	0	NCIH1573_LUNG	LUAD
ENSG00000268460	0	NCIH1573_LUNG	LUAD
ENSG00000246640	0	NCIH1573_LUNG	LUAD
ENSG00000268355	0	NCIH1573_LUNG	LUAD
ENSG00000204666	0	NCIH1573_LUNG	LUAD
ENSG00000224666	0.00044878	NCIH1573_LUNG	LUAD
ENSG00000182165	0.000781357	NCIH1573_LUNG	LUAD
ENSG00000248429	0	JHUEM1_ENDOMETRIUM	UCEC
ENSG00000204666	0	JHUEM1_ENDOMETRIUM	UCEC
ENSG00000237886	0	JHUEM1_ENDOMETRIUM	UCEC
ENSG00000182165	0	JHUEM1_ENDOMETRIUM	UCEC
ENSG00000272081	0	SNU1_STOMACH	STAD
ENSG00000224818	0	SNU1_STOMACH	STAD
ENSG00000182165	0	SNU1_STOMACH	STAD
ENSG00000237886	0	SNU1_STOMACH	STAD
ENSG00000248429	0	SNU1_STOMACH	STAD
ENSG00000253878	0.000320718	SNU1_STOMACH	STAD
ENSG00000258602	0.000412352	SNU1_STOMACH	STAD
ENSG00000237886	0	EFO27_OVARY	OV
ENSG00000246640	0	EFO27_OVARY	OV
ENSG00000258602	0	EFO27_OVARY	OV
ENSG00000253878	0	EFO27_OVARY	OV
ENSG00000268355	0	EFO27_OVARY	OV
ENSG00000248100	0	EFO27_OVARY	OV
ENSG00000272081	0	EFO27_OVARY	OV
ENSG00000268460	0	EFO27_OVARY	OV
ENSG00000268812	0	EFO27_OVARY	OV
ENSG00000248429	0	EFO27_OVARY	OV
ENSG00000234546	0	EFO27_OVARY	OV
ENSG00000224818	0.000250401	EFO27_OVARY	OV
ENSG00000204666	0	HEC1B_ENDOMETRIUM	UCEC
ENSG00000237886	0	HEC1B_ENDOMETRIUM	UCEC
ENSG00000248429	0	HEC1B_ENDOMETRIUM	UCEC
ENSG00000182165	0	HEC1B_ENDOMETRIUM	UCEC
ENSG00000204666	0	HEC265_ENDOMETRIUM	UCEC
ENSG00000248429	0	HEC265_ENDOMETRIUM	UCEC
ENSG00000237886	0	HEC265_ENDOMETRIUM	UCEC
ENSG00000182165	0	HEC265_ENDOMETRIUM	UCEC
ENSG00000268355	0	OVK18_OVARY	OV
ENSG00000246640	0	OVK18_OVARY	OV
ENSG00000253878	0	OVK18_OVARY	OV
ENSG00000237886	0	OVK18_OVARY	OV
ENSG00000248100	0	OVK18_OVARY	OV
ENSG00000272081	0	OVK18_OVARY	OV
ENSG00000268460	0	OVK18_OVARY	OV
ENSG00000258602	0	OVK18_OVARY	OV
ENSG00000268812	0	OVK18_OVARY	OV
ENSG00000248429	0	OVK18_OVARY	OV
ENSG00000234546	0	OVK18_OVARY	OV
ENSG00000224818	0.000333934	OVK18_OVARY	OV
ENSG00000224818	0	2313287_STOMACH	STAD
ENSG00000258602	0	2313287_STOMACH	STAD
ENSG00000253878	0	2313287_STOMACH	STAD
ENSG00000272081	0	2313287_STOMACH	STAD
ENSG00000182165	0	2313287_STOMACH	STAD
ENSG00000237886	0	2313287_STOMACH	STAD
ENSG00000248429	0	2313287_STOMACH	STAD
ENSG00000248429	0	RL952_ENDOMETRIUM	UCEC
ENSG00000204666	0	RL952_ENDOMETRIUM	UCEC
ENSG00000237886	0	RL952_ENDOMETRIUM	UCEC
ENSG00000182165	0	RL952_ENDOMETRIUM	UCEC
ENSG00000234546	0	COLO792_SKIN	SKCM
ENSG00000224818	0	COLO792_SKIN	SKCM
ENSG00000182165	0	COLO792_SKIN	SKCM
ENSG00000225511	0	COLO792_SKIN	SKCM
ENSG00000224666	0	COLO792_SKIN	SKCM
ENSG00000272081	0	COLO792_SKIN	SKCM
ENSG00000237886	0.000415551	COLO792_SKIN	SKCM
ENSG00000268355	0.000969619	COLO792_SKIN	SKCM
ENSG00000225511	0	639V_URINARY_TRACT	BLCA
ENSG00000248429	0	639V_URINARY_TRACT	BLCA
ENSG00000254951	0	639V_URINARY_TRACT	BLCA
ENSG00000268460	0.00024415	639V_URINARY_TRACT	BLCA
ENSG00000248429	0	SNGM_ENDOMETRIUM	UCEC
ENSG00000204666	0	SNGM_ENDOMETRIUM	UCEC
ENSG00000237886	0	SNGM_ENDOMETRIUM	UCEC
ENSG00000182165	0	SNGM_ENDOMETRIUM	UCEC
ENSG00000237886	0	HCC2450_LUNG	LUAD
ENSG00000234546	0	HCC2450_LUNG	LUAD
ENSG00000224818	0	HCC2450_LUNG	LUAD
ENSG00000225511	0	HCC2450_LUNG	LUAD
ENSG00000248429	0	HCC2450_LUNG	LUAD
ENSG00000272081	0	HCC2450_LUNG	LUAD
ENSG00000262445	0	HCC2450_LUNG	LUAD
ENSG00000253878	0	HCC2450_LUNG	LUAD
ENSG00000268355	0	HCC2450_LUNG	LUAD
ENSG00000224666	0	HCC2450_LUNG	LUAD
ENSG00000268812	0	HCC2450_LUNG	LUAD
ENSG00000263718	0	HCC2450_LUNG	LUAD
ENSG00000204666	0	HCC2450_LUNG	LUAD
ENSG00000246640	0	HCC2450_LUNG	LUAD
ENSG00000268460	0	HCC2450_LUNG	LUAD
ENSG00000255400	0.000312699	HCC2450_LUNG	LUAD
ENSG00000204666	0	EN_ENDOMETRIUM	UCEC
ENSG00000248429	0	EN_ENDOMETRIUM	UCEC
ENSG00000237886	0	EN_ENDOMETRIUM	UCEC
ENSG00000182165	0	EN_ENDOMETRIUM	UCEC
ENSG00000204666	0	HEC6_ENDOMETRIUM	UCEC
ENSG00000248429	0	HEC6_ENDOMETRIUM	UCEC
ENSG00000237886	0	HEC6_ENDOMETRIUM	UCEC
ENSG00000182165	0	HEC6_ENDOMETRIUM	UCEC
ENSG00000248429	0	MFE319_ENDOMETRIUM	UCEC
ENSG00000237886	0	MFE319_ENDOMETRIUM	UCEC
ENSG00000204666	0	MFE319_ENDOMETRIUM	UCEC
ENSG00000182165	0	MFE319_ENDOMETRIUM	UCEC
ENSG00000237886	0	JHUEM7_ENDOMETRIUM	UCEC
ENSG00000248429	0	JHUEM7_ENDOMETRIUM	UCEC
ENSG00000204666	0	JHUEM7_ENDOMETRIUM	UCEC
ENSG00000182165	0	JHUEM7_ENDOMETRIUM	UCEC
ENSG00000204666	0	HEC59_ENDOMETRIUM	UCEC
ENSG00000237886	0	HEC59_ENDOMETRIUM	UCEC
ENSG00000248429	0	HEC59_ENDOMETRIUM	UCEC
ENSG00000182165	0	HEC59_ENDOMETRIUM	UCEC
ENSG00000204666	0	HEC251_ENDOMETRIUM	UCEC
ENSG00000248429	0	HEC251_ENDOMETRIUM	UCEC
ENSG00000237886	0	HEC251_ENDOMETRIUM	UCEC
ENSG00000182165	0	HEC251_ENDOMETRIUM	UCEC
ENSG00000224818	0	COV504_OVARY	OV
ENSG00000237886	0	COV504_OVARY	OV
ENSG00000268355	0	COV504_OVARY	OV
ENSG00000246640	0	COV504_OVARY	OV
ENSG00000253878	0	COV504_OVARY	OV
ENSG00000248100	0	COV504_OVARY	OV
ENSG00000272081	0	COV504_OVARY	OV
ENSG00000258602	0	COV504_OVARY	OV
ENSG00000268460	0	COV504_OVARY	OV
ENSG00000268812	0	COV504_OVARY	OV
ENSG00000248429	0	COV504_OVARY	OV
ENSG00000234546	0	COV504_OVARY	OV
ENSG00000272081	0	OVCAR5_OVARY	OV
ENSG00000246640	0	OVCAR5_OVARY	OV
ENSG00000248100	0	OVCAR5_OVARY	OV
ENSG00000253878	0	OVCAR5_OVARY	OV
ENSG00000237886	0	OVCAR5_OVARY	OV
ENSG00000268355	0	OVCAR5_OVARY	OV
ENSG00000268460	0	OVCAR5_OVARY	OV
ENSG00000268812	0	OVCAR5_OVARY	OV
ENSG00000258602	0	OVCAR5_OVARY	OV
ENSG00000248429	0	OVCAR5_OVARY	OV
ENSG00000234546	0	OVCAR5_OVARY	OV
ENSG00000224818	0.000834376	OVCAR5_OVARY	OV
ENSG00000225511	0	RT11284_URINARY_TRACT	BLCA
ENSG00000254951	0	RT11284_URINARY_TRACT	BLCA
ENSG00000248429	0	RT11284_URINARY_TRACT	BLCA
ENSG00000234546	0	SKMEL2_SKIN	SKCM
ENSG00000182165	0	SKMEL2_SKIN	SKCM
ENSG00000224818	0	SKMEL2_SKIN	SKCM
ENSG00000224666	0	SKMEL2_SKIN	SKCM
ENSG00000272081	0	SKMEL2_SKIN	SKCM
ENSG00000225511	0.000169986	SKMEL2_SKIN	SKCM
ENSG00000248429	0	UPCISCC152_UPPER_AERODIGESTIVE_TRACT	HNSC
ENSG00000268355	0	UPCISCC152_UPPER_AERODIGESTIVE_TRACT	HNSC
ENSG00000272081	0	UPCISCC152_UPPER_AERODIGESTIVE_TRACT	HNSC
ENSG00000230098	0.000464504	UPCISCC152_UPPER_AERODIGESTIVE_TRACT	HNSC
ENSG00000224666	0	WM2664_SKIN	SKCM
ENSG00000272081	0	WM2664_SKIN	SKCM
ENSG00000225511	0.00016116	WM2664_SKIN	SKCM
ENSG00000234546	0.000193392	WM2664_SKIN	SKCM
ENSG00000182165	0.000241741	WM2664_SKIN	SKCM
ENSG00000224818	0.000322321	WM2664_SKIN	SKCM
ENSG00000248429	0	BICR78_UPPER_AERODIGESTIVE_TRACT	HNSC
ENSG00000268355	0	BICR78_UPPER_AERODIGESTIVE_TRACT	HNSC
ENSG00000272081	0	BICR78_UPPER_AERODIGESTIVE_TRACT	HNSC
ENSG00000224818	0	COV413A_OVARY	OV
ENSG00000258602	0	COV413A_OVARY	OV
ENSG00000246640	0	COV413A_OVARY	OV
ENSG00000268355	0	COV413A_OVARY	OV
ENSG00000248100	0	COV413A_OVARY	OV
ENSG00000272081	0	COV413A_OVARY	OV
ENSG00000253878	0	COV413A_OVARY	OV
ENSG00000268812	0	COV413A_OVARY	OV
ENSG00000237886	0	COV413A_OVARY	OV
ENSG00000268460	0	COV413A_OVARY	OV
ENSG00000248429	0	COV413A_OVARY	OV
ENSG00000234546	0	COV413A_OVARY	OV
ENSG00000272081	0	H103_UPPER_AERODIGESTIVE_TRACT	HNSC
ENSG00000258602	0	OCIC5X_OVARY	OV
ENSG00000246640	0	OCIC5X_OVARY	OV
ENSG00000253878	0	OCIC5X_OVARY	OV
ENSG00000237886	0	OCIC5X_OVARY	OV
ENSG00000248100	0	OCIC5X_OVARY	OV
ENSG00000272081	0	OCIC5X_OVARY	OV
ENSG00000268460	0	OCIC5X_OVARY	OV
ENSG00000268355	0	OCIC5X_OVARY	OV
ENSG00000268812	0	OCIC5X_OVARY	OV
ENSG00000248429	0	OCIC5X_OVARY	OV
ENSG00000234546	0	OCIC5X_OVARY	OV
ENSG00000224818	0.000418151	OCIC5X_OVARY	OV
ENSG00000246640	0	PA1_OVARY	OV
ENSG00000258602	0	PA1_OVARY	OV
ENSG00000237886	0	PA1_OVARY	OV
ENSG00000253878	0	PA1_OVARY	OV
ENSG00000248100	0	PA1_OVARY	OV
ENSG00000272081	0	PA1_OVARY	OV
ENSG00000268355	0	PA1_OVARY	OV
ENSG00000268812	0	PA1_OVARY	OV
ENSG00000268460	0	PA1_OVARY	OV
ENSG00000248429	0	PA1_OVARY	OV
ENSG00000234546	0	PA1_OVARY	OV
ENSG00000224818	0.000421216	PA1_OVARY	OV
ENSG00000248429	0	SUM149PT_BREAST	BRCA
ENSG00000253878	0	SUM149PT_BREAST	BRCA
ENSG00000268355	0	SUM149PT_BREAST	BRCA
ENSG00000225511	0	SUM149PT_BREAST	BRCA
ENSG00000246640	0	SUM149PT_BREAST	BRCA
ENSG00000268460	0	SUM149PT_BREAST	BRCA
ENSG00000224592	0	SUM149PT_BREAST	BRCA
ENSG00000234546	0	SUM149PT_BREAST	BRCA
ENSG00000224818	0	SUM149PT_BREAST	BRCA
ENSG00000226965	0.000303537	SUM149PT_BREAST	BRCA
ENSG00000270605	0.000367923	SUM149PT_BREAST	BRCA
ENSG00000182165	0.000590211	SUM149PT_BREAST	BRCA
ENSG00000249306	0.00093396	SUM149PT_BREAST	BRCA
ENSG00000248429	0	SUM159PT_BREAST	BRCA
ENSG00000253878	0	SUM159PT_BREAST	BRCA
ENSG00000268355	0	SUM159PT_BREAST	BRCA
ENSG00000246640	0	SUM159PT_BREAST	BRCA
ENSG00000225511	0	SUM159PT_BREAST	BRCA
ENSG00000234546	0	SUM159PT_BREAST	BRCA
ENSG00000224818	0	SUM159PT_BREAST	BRCA
ENSG00000224592	0	SUM159PT_BREAST	BRCA
ENSG00000268460	0.000112101	SUM159PT_BREAST	BRCA
ENSG00000226965	0.000302671	SUM159PT_BREAST	BRCA
ENSG00000182165	0.000917186	SUM159PT_BREAST	BRCA
ENSG00000270605	0.000924829	SUM159PT_BREAST	BRCA
ENSG00000254951	0	UMUC13_URINARY_TRACT	BLCA
ENSG00000248429	0	UMUC13_URINARY_TRACT	BLCA
ENSG00000268460	0.000325033	UMUC13_URINARY_TRACT	BLCA
ENSG00000225511	0.000487549	UMUC13_URINARY_TRACT	BLCA
ENSG00000268460	0	UMUC14_URINARY_TRACT	BLCA
ENSG00000225511	0	UMUC14_URINARY_TRACT	BLCA
ENSG00000254951	0	UMUC14_URINARY_TRACT	BLCA
ENSG00000248429	0	UMUC14_URINARY_TRACT	BLCA
ENSG00000237886	0	UMUC16_URINARY_TRACT	BLCA
ENSG00000225511	0	UMUC16_URINARY_TRACT	BLCA
ENSG00000254951	0	UMUC16_URINARY_TRACT	BLCA
ENSG00000248429	0	UMUC16_URINARY_TRACT	BLCA
ENSG00000268460	0.000990589	UMUC16_URINARY_TRACT	BLCA
ENSG00000225511	0	UMUC10_URINARY_TRACT	BLCA
ENSG00000254951	0	UMUC10_URINARY_TRACT	BLCA
ENSG00000248429	0	UMUC10_URINARY_TRACT	BLCA
ENSG00000254951	0	UMUC11_URINARY_TRACT	BLCA
ENSG00000248429	0	UMUC11_URINARY_TRACT	BLCA
ENSG00000254951	0	UMUC6_URINARY_TRACT	BLCA
ENSG00000248429	0	UMUC6_URINARY_TRACT	BLCA
ENSG00000225511	0.000337787	UMUC6_URINARY_TRACT	BLCA
ENSG00000237886	0.000760021	UMUC6_URINARY_TRACT	BLCA
ENSG00000248429	0	UMUC7_URINARY_TRACT	BLCA
ENSG00000254951	0	UMUC7_URINARY_TRACT	BLCA
ENSG00000225511	0.000488814	UMUC7_URINARY_TRACT	BLCA
ENSG00000268460	0.000651752	UMUC7_URINARY_TRACT	BLCA
ENSG00000225511	0	HMY1_SKIN	SKCM
ENSG00000234546	0	HMY1_SKIN	SKCM
ENSG00000224818	0	HMY1_SKIN	SKCM
ENSG00000182165	0	HMY1_SKIN	SKCM
ENSG00000224666	0	HMY1_SKIN	SKCM
ENSG00000272081	0	HMY1_SKIN	SKCM
ENSG00000204666	0	JAR_PLACENTA	UCEC
ENSG00000248429	0	JAR_PLACENTA	UCEC
ENSG00000237886	0	JAR_PLACENTA	UCEC
ENSG00000182165	0	JAR_PLACENTA	UCEC
ENSG00000225511	0	MM127_SKIN	SKCM
ENSG00000234546	0	MM127_SKIN	SKCM
ENSG00000224666	0	MM127_SKIN	SKCM
ENSG00000182165	0	MM127_SKIN	SKCM
ENSG00000224818	0	MM127_SKIN	SKCM
ENSG00000272081	0	MM127_SKIN	SKCM
ENSG00000237886	0	MM370_SKIN	SKCM
ENSG00000234546	0	MM370_SKIN	SKCM
ENSG00000224666	0	MM370_SKIN	SKCM
ENSG00000182165	0	MM370_SKIN	SKCM
ENSG00000225511	0	MM370_SKIN	SKCM
ENSG00000224818	0	MM370_SKIN	SKCM
ENSG00000272081	0	MM370_SKIN	SKCM
ENSG00000268355	0.000363313	MM370_SKIN	SKCM
ENSG00000234546	0	MM386_SKIN	SKCM
ENSG00000225511	0	MM386_SKIN	SKCM
ENSG00000224818	0	MM386_SKIN	SKCM
ENSG00000182165	0	MM386_SKIN	SKCM
ENSG00000224666	0	MM386_SKIN	SKCM
ENSG00000272081	0	MM386_SKIN	SKCM
ENSG00000260193	0.000969201	MM386_SKIN	SKCM
ENSG00000225511	0	SEKI_SKIN	SKCM
ENSG00000234546	0	SEKI_SKIN	SKCM
ENSG00000224666	0	SEKI_SKIN	SKCM
ENSG00000182165	0	SEKI_SKIN	SKCM
ENSG00000224818	0	SEKI_SKIN	SKCM
ENSG00000272081	0	SEKI_SKIN	SKCM
ENSG00000268355	0.000831236	SEKI_SKIN	SKCM
ENSG00000237886	0.000848553	SEKI_SKIN	SKCM
