# Supplementary material for: Decoding the lncRNAome Across Diverse Cellular Stresses Reveals Core p53-effector Pan-cancer Suppressive lncRNAs
Source: Cancer Res Commun. 2023 May 11;3(5):842–59. doi: 10.1158/2767-9764.CRC-22-0473 (PMC10173889; doi:10.1158/2767-9764.CRC-22-0473)
Supplement: Supplementary Table S12 — p53-effector lncRNAs whose over-expression potentially increase survival/growth of cancer cell lines screened by CRISPR [file crc-22-0473-s19.xlsx]

## Sheet: Table S12
Supplementary Table S12. p53-effector lncRNAs whose over-expression potentially increase survival/growth of cancer cell lines screened by CRISPR									Mitra et al.
lncRNA ID	FDR$	Cell line	Cancer type
ENSG00000182165	0	ONCODG1_OVARY	OV
ENSG00000260193	0	SKBR3_BREAST	BRCA
ENSG00000237512	0	MCF7_BREAST	BRCA
ENSG00000260193	0	MCF7_BREAST	BRCA
ENSG00000260193	0	KPL1_BREAST	BRCA
ENSG00000260193	0	ZR751_BREAST	BRCA
ENSG00000182165	0	OAW28_OVARY	OV
ENSG00000182165	0	COV434_OVARY	OV
ENSG00000182165	0	JHOS2_OVARY	OV
ENSG00000237512	0	HS578T_BREAST	BRCA
ENSG00000260193	0	HS578T_BREAST	BRCA
ENSG00000224818	0	SCC25_UPPER_AERODIGESTIVE_TRACT	HNSC
ENSG00000250337	0.000641075	SCC25_UPPER_AERODIGESTIVE_TRACT	HNSC
ENSG00000254991	0.000721209	SCC25_UPPER_AERODIGESTIVE_TRACT	HNSC
ENSG00000262445	0.000961612	SCC25_UPPER_AERODIGESTIVE_TRACT	HNSC
ENSG00000231666	0.000961612	SCC25_UPPER_AERODIGESTIVE_TRACT	HNSC
ENSG00000182165	0	SNU398_LIVER	LIHC
ENSG00000260193	0	HCC1937_BREAST	BRCA
ENSG00000224818	0	BICR31_UPPER_AERODIGESTIVE_TRACT	HNSC
ENSG00000260193	0	CAKI2_KIDNEY	KIRC
ENSG00000182165	0	CAKI2_KIDNEY	KIRC
ENSG00000182165	0	JHOM1_OVARY	OV
ENSG00000260193	0	AU565_BREAST	BRCA
ENSG00000182165	0	COV318_OVARY	OV
ENSG00000260193	0	DU4475_BREAST	BRCA
ENSG00000260193	0	HCC1419_BREAST	BRCA
ENSG00000182165	0	COV362_OVARY	OV
ENSG00000182165	0	SNU840_OVARY	OV
ENSG00000237512	0	BT549_BREAST	BRCA
ENSG00000260193	0	BT549_BREAST	BRCA
ENSG00000182165	0	OV90_OVARY	OV
ENSG00000182165	0	EFO21_OVARY	OV
ENSG00000182165	0	SNU886_LIVER	LIHC
ENSG00000182165	0	JHOC5_OVARY	OV
ENSG00000260193	0	EFM19_BREAST	BRCA
ENSG00000260193	0	HCC1428_BREAST	BRCA
ENSG00000237512	0	HCC1143_BREAST	BRCA
ENSG00000260193	0	HCC1143_BREAST	BRCA
ENSG00000260193	0	769P_KIDNEY	KIRC
ENSG00000182165	0	769P_KIDNEY	KIRC
ENSG00000224818	0	BICR6_UPPER_AERODIGESTIVE_TRACT	HNSC
ENSG00000182165	0	SNU449_LIVER	LIHC
ENSG00000182165	0.000808824	SNU475_LIVER	LIHC
ENSG00000246640	0	CAKI1_KIDNEY	KIRC
ENSG00000237886	0	CAKI1_KIDNEY	KIRC
ENSG00000260193	0	CAKI1_KIDNEY	KIRC
ENSG00000182165	0	CAKI1_KIDNEY	KIRC
ENSG00000237512	0.000666693	CAKI1_KIDNEY	KIRC
ENSG00000224818	0.000800032	CAKI1_KIDNEY	KIRC
ENSG00000182165	0	SNU8_OVARY	OV
ENSG00000224818	0	HSC2_UPPER_AERODIGESTIVE_TRACT	HNSC
ENSG00000182165	0.000807932	HUH1_LIVER	LIHC
ENSG00000182165	0	HUH7_LIVER	LIHC
ENSG00000182165	0	SNU182_LIVER	LIHC
ENSG00000224818	0.00088591	SNU46_UPPER_AERODIGESTIVE_TRACT	HNSC
ENSG00000224818	0	BICR16_UPPER_AERODIGESTIVE_TRACT	HNSC
ENSG00000231666	0	CAL33_UPPER_AERODIGESTIVE_TRACT	HNSC
ENSG00000224818	0	CAL33_UPPER_AERODIGESTIVE_TRACT	HNSC
ENSG00000254991	0.000885262	CAL33_UPPER_AERODIGESTIVE_TRACT	HNSC
ENSG00000182165	0	59M_OVARY	OV
ENSG00000182165	0	KURAMOCHI_OVARY	OV
ENSG00000182165	0	OVISE_OVARY	OV
ENSG00000182165	0	SNU761_LIVER	LIHC
ENSG00000182165	0	HEYA8_OVARY	OV
ENSG00000254991	0.000230796	BHY_UPPER_AERODIGESTIVE_TRACT	HNSC
ENSG00000250337	0.000307728	BHY_UPPER_AERODIGESTIVE_TRACT	HNSC
ENSG00000231666	0.000461592	BHY_UPPER_AERODIGESTIVE_TRACT	HNSC
ENSG00000224818	0.000923183	BHY_UPPER_AERODIGESTIVE_TRACT	HNSC
ENSG00000254991	0.000692388	SNU1076_UPPER_AERODIGESTIVE_TRACT	HNSC
ENSG00000250337	0.000923183	SNU1076_UPPER_AERODIGESTIVE_TRACT	HNSC
ENSG00000231666	0.000923183	SNU1076_UPPER_AERODIGESTIVE_TRACT	HNSC
ENSG00000224818	0.000923183	SNU1076_UPPER_AERODIGESTIVE_TRACT	HNSC
ENSG00000260193	0	MDAMB436_BREAST	BRCA
ENSG00000182165	0.000810015	JHH2_LIVER	LIHC
ENSG00000182165	0	JHOS4_OVARY	OV
ENSG00000224818	0	PECAPJ34CLONEC12_UPPER_AERODIGESTIVE_TRACT	HNSC
ENSG00000231666	0.000461645	PECAPJ34CLONEC12_UPPER_AERODIGESTIVE_TRACT	HNSC
ENSG00000182165	0	COV644_OVARY	OV
ENSG00000224818	0	SNU1041_UPPER_AERODIGESTIVE_TRACT	HNSC
ENSG00000224818	0	PECAPJ15_UPPER_AERODIGESTIVE_TRACT	HNSC
ENSG00000260193	0	MDAMB157_BREAST	BRCA
ENSG00000260193	0	HCC1806_BREAST	BRCA
ENSG00000182165	0	OVMANA_OVARY	OV
ENSG00000182165	0	786O_KIDNEY	KIRC
ENSG00000182165	0	A2780_OVARY	OV
ENSG00000182165	0	OVTOKO_OVARY	OV
ENSG00000224818	0	SNU1066_UPPER_AERODIGESTIVE_TRACT	HNSC
ENSG00000231666	0.000961575	SNU1066_UPPER_AERODIGESTIVE_TRACT	HNSC
ENSG00000254991	0.000961575	SNU1066_UPPER_AERODIGESTIVE_TRACT	HNSC
ENSG00000182165	0	KMRC1_KIDNEY	KIRC
ENSG00000182165	0	OV7_OVARY	OV
ENSG00000182165	0	OVCAR8_OVARY	OV
ENSG00000260193	0	HCC1395_BREAST	BRCA
ENSG00000182165	0	RMUGS_OVARY	OV
ENSG00000260193	0	JIMT1_BREAST	BRCA
ENSG00000182165	0	CAOV3_OVARY	OV
ENSG00000260193	0	HMC18_BREAST	BRCA
ENSG00000260193	0	HCC202_BREAST	BRCA
ENSG00000224818	0	PECAPJ41CLONED2_UPPER_AERODIGESTIVE_TRACT	HNSC
ENSG00000231666	0.000461716	PECAPJ41CLONED2_UPPER_AERODIGESTIVE_TRACT	HNSC
ENSG00000224818	0	PECAPJ49_UPPER_AERODIGESTIVE_TRACT	HNSC
ENSG00000182165	0	HEPG2_LIVER	LIHC
ENSG00000224818	0	A253_SALIVARY_GLAND	HNSC
ENSG00000224818	0	YD38_UPPER_AERODIGESTIVE_TRACT	HNSC
ENSG00000250337	0.000442597	YD38_UPPER_AERODIGESTIVE_TRACT	HNSC
ENSG00000254991	0.000590129	YD38_UPPER_AERODIGESTIVE_TRACT	HNSC
ENSG00000231666	0.000663896	YD38_UPPER_AERODIGESTIVE_TRACT	HNSC
ENSG00000260193	0	MDAMB231_BREAST	BRCA
ENSG00000224818	0	BICR56_UPPER_AERODIGESTIVE_TRACT	HNSC
ENSG00000224818	0	HSC3_UPPER_AERODIGESTIVE_TRACT	HNSC
ENSG00000260193	0	CAMA1_BREAST	BRCA
ENSG00000254991	0.000833187	LXF289_LUNG	LUAD
ENSG00000182165	0	MCAS_OVARY	OV
ENSG00000182165	0	SKOV3_OVARY	OV
ENSG00000224818	0	CAL27_UPPER_AERODIGESTIVE_TRACT	HNSC
ENSG00000258602	0.00096176	CAL27_UPPER_AERODIGESTIVE_TRACT	HNSC
ENSG00000224818	0	FADU_UPPER_AERODIGESTIVE_TRACT	HNSC
ENSG00000182165	0	JHH7_LIVER	LIHC
ENSG00000260193	0	MDAMB468_BREAST	BRCA
ENSG00000260193	0	CAL51_BREAST	BRCA
ENSG00000260193	0	HCC1954_BREAST	BRCA
ENSG00000260193	0	MDAMB415_BREAST	BRCA
ENSG00000182165	0	TOV21G_OVARY	OV
ENSG00000182165	0	ES2_OVARY	OV
ENSG00000260193	0	SNU349_KIDNEY	KIRC
ENSG00000182165	0	SNU349_KIDNEY	KIRC
ENSG00000237512	0	MDAMB453_BREAST	BRCA
ENSG00000260193	0	MDAMB453_BREAST	BRCA
ENSG00000182165	0	EFO27_OVARY	OV
ENSG00000182165	0	OVK18_OVARY	OV
ENSG00000182165	0	COV504_OVARY	OV
ENSG00000182165	0	OVCAR5_OVARY	OV
ENSG00000224818	0	UPCISCC152_UPPER_AERODIGESTIVE_TRACT	HNSC
ENSG00000182165	0	PLCPRF5_LIVER	LIHC
ENSG00000224818	0	BICR78_UPPER_AERODIGESTIVE_TRACT	HNSC
ENSG00000231666	0.00088533	BICR78_UPPER_AERODIGESTIVE_TRACT	HNSC
ENSG00000182165	0	COV413A_OVARY	OV
ENSG00000182165	0	OCIC5X_OVARY	OV
ENSG00000182165	0	PA1_OVARY	OV
ENSG00000260193	0	SUM149PT_BREAST	BRCA
ENSG00000237512	0	SUM159PT_BREAST	BRCA
ENSG00000260193	0	SUM159PT_BREAST	BRCA
